# Supplementary material for: The T4bSS of Legionella features a two-step secretion pathway with an inner membrane intermediate for secretion of transmembrane effectors
Source: PLoS Pathog. 2024 Nov 15;20(11):e1012118. doi: 10.1371/journal.ppat.1012118 (PMC11602083; doi:10.1371/journal.ppat.1012118)
Supplement: S1 Table — (XLSX) [file ppat.1012118.s001.xlsx]

## Sheet: Sheet1
S1 Table Gene names of proteins underlying the classification shown in Fig. 1A
Inner membrane (respiration)	Outer membrane	cytoplasmic proteins	TMD-effectors	Soluble effectors 1	Soluble effectors 2	Not classified due to missing MS data in several fractions
atpA1	bamA	acn	legC2	lepA	legA12	drrA/SidM
atpA2	bamB	acpP	legC3	legA11	legC4	legA3
atpB	bamD	acpP	legC6	legA15	legC5	legAS4
atpC	lpg0226	ahcY	legC7	legC8	lem3	legD1
atpD	lpg0255	ald	legT	lpg0021	lpg0081	legG1
atpD	lpg0507	argD	lpg0041	lpg0130	lpg1453	legLC8
atpD	lpg0617	asnS	lpg0257	lpg0294	lpg1924	legP
atpE	lpg0657	atoB	lpg0518	lpg0634	lpg2327	lpg0046
atpF	lpg0662	clpB	lpg0963	lpg1106	lpg2844	lpg0375
atpF	lpg0699	efp	lpg1148	lpg2359	lpg2874	lpg1639
atpG	lpg1006	etfA-2	lpg1661	lpg2936	sdbC	lpg1670
atpH	lpg1026	etfB	lpg1689	lpg2975	sidE	lpg1684
cydA	lpg1036	fabF1	lpg1751	sdeA	vipA	lpg1716
cydA-2	lpg1806	fabG	lpg1803	sidC		lpg2148
cydB	lpg1974	fabG	lpg2271	sidD		lpg2149
nuoB	lpg2514	frr	lpg2505			lpg2160
nuoC	lpg2925	fusA	lpg2628			lpg2370
nuoD	lpg2960	gap	lpg2637			lpg2420
nuoF	lpg2961	gcvPB	lpg2879			lpg2434
nuoG	mip	glmM	lpg2884			lpg2555
nuoH	oprM	glmS	lpg2888			lpg2832
nuoI		hisF	lpg2912			vipE
nuoJ		htpG	lpg3000
nuoL		hutU	sidA
nuoM		katG2	sidG
nuoN		leuS	vipF
sdhC		lpg0406
sdhD		lpg0463
		lpg0470
		lpg0689
		lpg0748
		lpg0935
		lpg1167
		lpg1350
		lpg1351
		lpg1351
		lpg1530
		lpg1581
		lpg2112
		lpg2208
		lpg2276
		lpg2279
		lpg2843
		lpg2859
		lpg2951
		lpg2965
		mdh
		metK
		ndk
		pfp
		pnp
		ppa
		prkA
		prpD
		trxA
		tsf
