# Supplementary material for: The T4bSS of Legionella features a two-step secretion pathway with an inner membrane intermediate for secretion of transmembrane effectors
Source: PLoS Pathog. 2024 Nov 15;20(11):e1012118. doi: 10.1371/journal.ppat.1012118 (PMC11602083; doi:10.1371/journal.ppat.1012118)
Supplement: S2 Table — (TXT) [file ppat.1012118.s002.txt]

>gi|52842176|ref|YP_095975.1| | GLOB
MLVSNTILKAALSHFEDRSDLIKQLDLSSDNDKNSFYKWVLAFWLGSNITREKIIKHPLYIKCEVFIDLGYSCILVLDKQMSLLKQNSLAYKILQKNLFEIIQYYNVNYPLLTQNPQTLFSFFANILAKIDSKVCEDISHRKILELTQNTCLAELSRTQNGPPDGLAATQVSNDVTSLMKVNPFNLGVAINKLITENFSKELFFPHYIKPTTDKHITHKLLIPAWDGIVLEGLSVKERKTTNNTVVLALIGHFQTEHHYLNTSFHEFQELFGTELVLINHRNYSNRSNKFANSAEEIARDVLAFAKHFRQKNKKIVLYGMCGGAAHMILAAHMLSHQKIPFKLIVDRFSQKYINFVDFKTLSRARDFSHSNGQDCSRLLPGYKYYPGLMPYLLILLFLLLFILVQLGLFLTKTNIDFAKLVRRIPEEDLLILQAKGEKIAALKKPFFTDIIVHPENDMRAAVKDKRKQRKTILKNLCEHCLHAAGQAVFSAEMQKIFLQLFNCFDQCLQLINNEKLMENTITNRPVDLHSKKLYTLTTRNKLPISQFIRGFFKQSPKMHAHLLDSIKPYSSHLIVDALKQIYGNHPSMHSNLLQFSNHLALLLNDMKTNQFFISYMADRLSATQLADLNEPINALLRSELLQLIFKSSSEQNNQNIINNHRVSI
IIIIIIIIIIIIIIIIIIIIIIIIIIIIIIIIIIIIIIIIIIIIIIIIIIIIIIIIIIIIIIIIIIIIIIIIIIIIIIIIIIIIIIIIIIIIIIIIIIIIIIIIIIIIIIIIIIIIIIIIIIIIIIIIIIIIIIIIIIIIIIIIIIIIIIIIIIIIIIIIIIIIIIIIIIIIIIIIIIIIIIIIIIIIIIIIIIIIIIIIIIIIIIIIIIIIIIIIIIIIIIIIIIIIIIIIIIIIIIIIIIIIIIIIIIIIIIIIIIIIIIIIIIIIIIIIIIIIIIIIIIIIIIIIIIIIIIIIIIIIIIIIIIIIIIIIIIIIIIIIIIIIIIIIIIIIIIIIIIIIIIIIIIIIIIIIIIIIIIIIIIIIIIIIIIIIIIIIIIIIIIIIIIIIIIIIIIIIIIIIIIIIIIIIIIIIIIIIIIIIIIIIIIIIIIIIIIIIIIIIIIIIIIIIIIIIIIIIIIIIIIIIIIIIIIIIIIIIIIIIIIIIIIIIIIIIIIIIIIIIIIIIIIIIIIIIIIIIIIIIIIIIIIIIIIIIIIIIIIIIIIIIIIIIIIIIIIIIIIIIIIIIIIIIIIIIIIIIIIIIIIIIIIIIIIIIIIIIIIIIIIIIIIIIIIIIIIIIIIIIIIIIIIIIIIIIIIIIIIIIIIIIIIIIIIIIIIIIIIIIIIII
>gi|52842834|ref|YP_096633.1| | TM
MAFIRHLLEYLLHPFFLCLLALGICIFLLYRRLAPTFTKVMLFVVLIVLLAMSTGWLPSYLTYQLESRYPIVKRVNPNVKWVVVLGGGQNIGEEMPANDLLTSASIKRLIEGVRLFRTLPDAKLLLSGGGSAGEQSEALLLTELAKWFAIDSEKVVVETVSINTADQARELAAIVHDQPFYLVTSAIHMPRSMALCQQQGLHPIAAPTDFTFFWSTDTWVKMVIPNSYNLAYTSIALHEILGKIWALGFR
OOOOOOMMMMMMMMMMMMMMMMMMMMMMIIIIIIIIIIIMMMMMMMMMMMMMMOOOOOOOOOOOOOOOOOOOOOOOOOOOOOOOOOOOOOOOOOOOOOOOOOOOOOOOOOOOOOOOOOOOOOOOOOOOOOOOOOOOOOOOOOOOOOOOOOOOOOOOOOOOOOOOOOOOOOOOOOOOOOOOOOOOOOOOOOOOOOOOOOOOOOOOOOOOOOOOOOOOOOOOOOOOOOOOOOOOOOOOOOOOOOOOOOOOOO
>gi|52840512|ref|YP_094311.1| | TM
MSDKPKAGFPVIILLCVFLFILIYHYSYLFPFTNNAFVVANVRPVAANVKGYITNIYVKNEQEVKKGQPLFTVFKAPYELAYRKAVSHVQEAKAQLLLFNKQVEKTKYLLQAQKELYEKFRFDYEHNYSASRDHAVSKLTVNTMLKEKNAALSKLKALEKELEVNQQQVIVQKKKIDSLIAVMKNAKIDLDETTVYAKQNGAVQDMFVALGTPIKTRKPVFAIADTDTLFIQANFNETDLRRVQPGDKVSIFPRMYFGSKIYHGVILSRNWAASRLETHRATQIQIVRNSESNWFLLPQRLPVQIQITDYDPVHYPLSIGASAYVYIHTH
IIIIIIIIMMMMMMMMMMMMMMMMOOOOOOOOOOOOOOOOOOOOOOOOOOOOOOOOOOOOOOOOOOOOOOOOOOOOOOOOOOOOOOOOOOOOOOOOOOOOOOOOOOOOOOOOOOOOOOOOOOOOOOOOOOOOOOOOOOOOOOOOOOOOOOOOOOOOOOOOOOOOOOOOOOOOOOOOOOOOOOOOOOOOOOOOOOOOOOOOOOOOOOOOOOOOOOOOOOOOOOOOOOOOOOOOOOOOOOOOOOOOOOOOOOOOOOOOOOOOOOOOOOOOOOOOOOOOOOOOOOOOOOOOOOOOOOOOOOOOOOOOOOOOOOOOOOOOOOOOOOOOOOOOOO
>gi|52841889|ref|YP_095688.1| | TM
MNTVPLKPQRLLSLDVFRGMTIVLMIFVNGQAAIDPYPIFEHVDWNGCTLADLVFPFFLFIVGLTSVISLKNQMERKAKTSLYSAIIERSVVLFLLGLFLNVFPHPIEFDSIRIYGILQRIAVCYLISAFIYLNTSIKTQFFIFLVLLLGYWIIMTQVPVPGYGANQLTKDGSWVSYFDQLFFSASHLYEKTYDPEGFLSTFTSIATTLSGVLAGSLLISPCNQFKKFYLLAGIGLLFLLLGWLWNMSFPINKNLWTSSYVLWTSGLALLAFAFCYLLIDRFGVKKWSVFFKVFGMNALFAFVFHVLLLKLQYAFKITTPDGSKMVLISYLKDYFFGGFSNHNAALLYSICFLFLNFLVVLILYKRNVFIRI
IIIIIIIIIIIIIIIIIIMMMMMMMMMMOOOOOOOOOOOOOOOOOOOOOOOOMMMMMMMMMMMMMIIIIIIIIIIIIIIIIIIIIIIIIIMMMMMMMMMMMMMMOOOOOOOOOMMMMMMMMMMMMMMMMMMIIIIIIIIIMMMMMMMMMMMMMMMMMMOOOOOOOOOOOOOOOOOOOOOOOOOOOOOOOOOOOOOOOMMMMMMMMMMMMMMMMMMIIIIIIIIIIIIMMMMMMMMMMMMMMMMMMOOOOOOOOOOOOOMMMMMMMMMMMMMMMMMMMMMIIIIIIIIIIIIIMMMMMMMMMMMMMMMMMOOOOOOOOOOOOOOOOOOOOOOOOOOOOOOOOOOMMMMMMMMMMMMMMMMMMMMMIIIIIIII
>gi|52841895|ref|YP_095694.1| | SP
MEYKEVTPMIRFFIICFIFLVSHLAYANPYWDRYKVPRDSHYPNLKFHYINPDSLKIVQENSGIDVLRIQTDWFEETDSYQVGTVIIESSGTPALLSRSIHKPKWGSYLGVLKSRFGGDTVYYDAIGTGKEYRKLARAINLRFPVPSHDMIFELYAENPQTGLMEKVVEKNIIASELTRDNRHFNDLEVRQLLPAVKTPSLRVNIYAEGYTQSEKMKFWNRAIKTVQALQSQQFPGIDYMDFYAVFNPSHKRLGVAEDLGLPVPEFDSFLGLYYPYWDNFGRWYHIVYPTRENKFRQGLASAPYDYPIVLVNNSQYWGVGNYKSHTAIPADNSTYFTYILIHELGHFFGLNEEYEGGGRTELEFAPEMKEPWSQNITFLTTPSYSGLKWNELVNPQMSIPTPYSDWQSTPPQYGAYRGGYGDSPSHQGASHKPGLNCIMESHASFCDICQKGIMDVIRFDLGT
SSSSSSSSSSSSSSSSSSSSSSSSSSSOOOOOOOOOOOOOOOOOOOOOOOOOOOOOOOOOOOOOOOOOOOOOOOOOOOOOOOOOOOOOOOOOOOOOOOOOOOOOOOOOOOOOOOOOOOOOOOOOOOOOOOOOOOOOOOOOOOOOOOOOOOOOOOOOOOOOOOOOOOOOOOOOOOOOOOOOOOOOOOOOOOOOOOOOOOOOOOOOOOOOOOOOOOOOOOOOOOOOOOOOOOOOOOOOOOOOOOOOOOOOOOOOOOOOOOOOOOOOOOOOOOOOOOOOOOOOOOOOOOOOOOOOOOOOOOOOOOOOOOOOOOOOOOOOOOOOOOOOOOOOOOOOOOOOOOOOOOOOOOOOOOOOOOOOOOOOOOOOOOOOOOOOOOOOOOOOOOOOOOOOOOOOOOOOOOOOOOOOOOOOOOOOOOOOOOOOOOOOOOOOOOOOOOOOOOOOOOOOOOOOOOOOOOOOOOOOOOO
>gi|52840648|ref|YP_094447.1| | GLOB
MNSLWIASGSRDMIYVLICIMLVCGLVVYQLMPKLLSYSTSLISKKQDTSELTHDGITNVLTQLGHPKFEGVCYGFTLNWALAVAQGKESFFYRQLHHLRTHQFGLPETLQQIKEKKERNQSLSKDEKIIETLPQLGKKICIAQDPLQYKEKYKKLVWQPDINSILKAINADSSVAKHIFYKTHSFLNQDEATEYLELLKRTGIREDVAVIISTADHAMGFKLAGNVWRFININDLYQQDKNKPYFEFSSRNLVKELYRVCAENLQGSRLTVNTDFVSVNPEEKLSRALQNLFPVFPVRTKTSYPERLAFFSMAATQGDMNSVKKCIHSGWSIFSRQRLSDDSPILTAIYLGRRDVVRAMLSTSRHRVNQKRKSDSSTLLHIACRYGGSGIVEDLLNIRGIKIDPRDSKGRTPLMYACKKSVVTEDRKLFNLLFAKGASLSIKDNDGLTALDHALKNEHTLAIQMIEERLEKEACAQENSTSRRFKFSETKGTLFQRGVKTISYQSQQPRFGMK
IIIIIIIIIIIIIIIIIIIIIIIIIIIIIIIIIIIIIIIIIIIIIIIIIIIIIIIIIIIIIIIIIIIIIIIIIIIIIIIIIIIIIIIIIIIIIIIIIIIIIIIIIIIIIIIIIIIIIIIIIIIIIIIIIIIIIIIIIIIIIIIIIIIIIIIIIIIIIIIIIIIIIIIIIIIIIIIIIIIIIIIIIIIIIIIIIIIIIIIIIIIIIIIIIIIIIIIIIIIIIIIIIIIIIIIIIIIIIIIIIIIIIIIIIIIIIIIIIIIIIIIIIIIIIIIIIIIIIIIIIIIIIIIIIIIIIIIIIIIIIIIIIIIIIIIIIIIIIIIIIIIIIIIIIIIIIIIIIIIIIIIIIIIIIIIIIIIIIIIIIIIIIIIIIIIIIIIIIIIIIIIIIIIIIIIIIIIIIIIIIIIIIIIIIIIIIIIIIIIIIIIIIIIIIIIIIIIIIIIIIIIIIIIIIIIIIIIIIIIIIIIIIIIIIIIIIIIIIIIIIIIIIIIIIIIIIIIIIIIIIIIIIIIIIIIIII
>gi|52843011|ref|YP_096810.1| | TM
MLLIIIFIWYKVLHYASMSKYTTMNIKNIPIKPQKIPYYLFLLLLTVGASLILGFLSFGGMYALWPVLPLAFAGFALSVAYEGEIYLQNIKGALNKLFKFNYLKNYLAKEYLLNHFPNTDEENCPQFFKDYKKQLTLLAEFGHKELNQDSKKRKRQIEKTLSDMEKWFALQLFSDKNNPSPNTSKYTIELLDWLALNKRDEWIKQYEKRHFQFHIVKGFSVVAGLFMGLGSTYLIVEAFTIIPFFATIPFTLWPIIILPMATVAGAAYGMLTYNAVTDMINNNTVVKWYNKIRNDLSQGLTVRNVFIATTAVFLVGLALALTVCTAGTWWTIATNARPLFDWMKKMPSFIMGIINPIITGASAIVFNIQNTAESLDMVDEATRSNKNVFQKIYEAISNGYQHLRETENWLQIVNPFRILLKLTITPLRILLFLGHLISVAVTSDRMPGVPQILSALVAIISEGFEDAHYFIGHTHEDELDEEHGHQDHHQFEKLLKERLDPDSDQDHNMDIPTWILKTIASPIYGLAALWDCSASKLNPSQENHSKNLPSGKKPHVLSLGEAWNKQWGVAKEFNVEFSTHAKRPSQEWQVEHAVAQIDKFQRKHLKDIVIGRELADKKIIALNHLKEKIRHPEKGETLSDTLEQAKKQPDYNQHRLFNQKGEKTRTQLFIEELPERINLSSGK
IIIIIIIIIIIIIIIIIIIIIIIIIIIIIIIIIIIIIIIIIIIIIIIIIIIIIIIIIIIIIIIIIIIIIIIIIIIIIIIIIIIIIIIIIIIIIIIIIIIIIIIIIIIIIIIIIIIIIIIIIIIIIIIIIIIIIIIIIIIIIIIIIIIIIIIIIIIIIIIIIIIIIIIIIIIIIIIIIIIIIIIIIIIIIIIIIIIIIIIIIIIIIIIIIIIIIIIIIIIIMMMMMMMMMMOOOOOOOOOOOOOOOOOOOOOOOOOOOOOOOOOOOOOOOOOOOOOOOOOOOOOOOOOOOOOOOOOOOOOOOOOOOOOOOOOOOOOOOOOOOOOOOOOOOOOOOOOOOOOOOOOOOOOOOOOOOOOOOOOOOOOOOOOOOOOOOOOOOOOOOOOOOOOOOOOOOOOOOOOOOOOOOOOOOOOOOOOOOOOOOOOOOOOOOOOOOOOOOOOOOOOOOOOOOOOOOOOOOOOOOOOOOOOOOOOOOOOOOOOOOOOOOOOOOOOOOOOOOOOOOOOOOOOOOOOOOOOOOOOOOOOOOOOOOOOOOOOOOOOOOOOOOOOOOOOOOOOOOOOOOOOOOOOOOOOOOOOOOOOOOOOOOOOOOOOOOOOOOOOOOOOOOOOOOOOOOOOOOOOOOOOOOOOOOOOOOOOOOOOOOOOOOOOOOOOOOOOOOOOOOOOOOOOOOOOOOOOOOOOOOOO
>gi|52840684|ref|YP_094483.1| | SP
MADHSPFIKFMFLNIKLSILQYNIILKAIIKLKVAILMTNCKTSNTLLLKPILGYSCFNFSISVFILILFYIPLTSGTCWAKKSVNHNEVVMRGKKEFLKHEYSPGHWSIDYTRAGTSIAVITVRNKYHYSVILNPTDCRGYRIIIRYLNEGDSTLSSAFNRPYTVSEQRGLNDVASLMTQVYEKLGLIVQFSQLGNNSQSFDKGTGVTLIGSEEEPSMLHLHMWGRGDPDMEYIAGVPLRGPEPGLMFDLIAKNKTHPINQHAIKWNEEELKACLAMFKLKLAEYVNSPEFTEEFGDTLKVTIHDKKDLGEAKESSFGFFHKMKSASDGITTLEKTLALEDDKINPFA
SSSSSSSSSSSSSSSSSSSSSSSSSSSSSSSSSSSSSSSSSSSSSSSSSSSSSSSSSSSSOOOOOOOOOOOOOOOOOOOOOOOOOOOOOOOOOOOOOOOOOOOOOOOOOOOOOOOOOOOOOOOOOOOOOOOOOOOOOOOOOOOOOOOOOOOOOOOOOOOOOOOOOOOOOOOOOOOOOOOOOOOOOOOOOOOOOOOOOOOOOOOOOOOOOOOOOOOOOOOOOOOOOOOOOOOOOOOOOOOOOOOOOOOOOOOOOOOOOOOOOOOOOOOOOOOOOOOOOOOOOOOOOOOOOOOOOOOOOOOOOOOOOOOOOOOOOOOOOOOOOOOOOOOOOOOOOOOOOOOOOOOOOOOOO
>gi|52841175|ref|YP_094974.1| | GLOB
MAKDNKSHQVKTSEGSLESVKTKEKEPVLEKMRVEDSKKEDKLSMPTTKKESQPNEPVKPFKTSFEKWIESSLLDPQAKEDRGSTINLGREGLKNASQVKKFLLSPAGKDVIAELGAQMALQRNINLQNQQDRMEHELFKRRLMAALFLWYLSKKSHAAEKVKEIIREYNEKAIKNAEKASKPSQQSTSSTSQADKEIQKMLDEYEQAIKRAQENIKKGEELEKKLDKLERQGKDLEDKYKTYEENLEGFEKLLTDSEELSLSEINEKMEAFSKDSEKLTQLMEKHKGDEKTVQSLQREHHDIKAKLANLQVLHDAHTGKKSYVNEKGNPVSSLKDAHLAINKDQEVVEHEGQFYLLQKGQWDAIKNNPAALEKAQKDYSQSKHDLATIKMEALIHKLSLEMEKQLETINNLIMSTDPKENEEATKLLHKHNGLNLKLANLQDMLAVHRKEKSFFNEKGEEVTSLNDAHYVIGKDQQLFNLGGKFYPIHKEQKILEKDGKFYLLKQGEDWESIKDSPEKQKKAEHDFHKLQYETPMTVKKLVHHNKGLETTIHKERVEETKQQLEDNGKEKIEIANNISKLQSTVGVALNQLNQPTLDTESPVLTPSGGSTTSSPKPTPSLASVTTFFKTKIDEMKKNENVKVTFDDLLALSIKIADPKARTYFTGELLKEVPRSGAIPFQTMQRMLQTLEQYGVDTTKPSVTSIRSKTDEVLEQRFNPTPSLSPFKTS
IIIIIIIIIIIIIIIIIIIIIIIIIIIIIIIIIIIIIIIIIIIIIIIIIIIIIIIIIIIIIIIIIIIIIIIIIIIIIIIIIIIIIIIIIIIIIIIIIIIIIIIIIIIIIIIIIIIIIIIIIIIIIIIIIIIIIIIIIIIIIIIIIIIIIIIIIIIIIIIIIIIIIIIIIIIIIIIIIIIIIIIIIIIIIIIIIIIIIIIIIIIIIIIIIIIIIIIIIIIIIIIIIIIIIIIIIIIIIIIIIIIIIIIIIIIIIIIIIIIIIIIIIIIIIIIIIIIIIIIIIIIIIIIIIIIIIIIIIIIIIIIIIIIIIIIIIIIIIIIIIIIIIIIIIIIIIIIIIIIIIIIIIIIIIIIIIIIIIIIIIIIIIIIIIIIIIIIIIIIIIIIIIIIIIIIIIIIIIIIIIIIIIIIIIIIIIIIIIIIIIIIIIIIIIIIIIIIIIIIIIIIIIIIIIIIIIIIIIIIIIIIIIIIIIIIIIIIIIIIIIIIIIIIIIIIIIIIIIIIIIIIIIIIIIIIIIIIIIIIIIIIIIIIIIIIIIIIIIIIIIIIIIIIIIIIIIIIIIIIIIIIIIIIIIIIIIIIIIIIIIIIIIIIIIIIIIIIIIIIIIIIIIIIIIIIIIIIIIIIIIIIIIIIIIIIIIIIIIIIIIIIIIIIIIIIIIIIIIIIIIIIIIIIIIIIIIIIIIIIIIIIIIIIIIIIIIIIIIIIIIIIIIIIIIIIIIIIIIIIIIIIIIIIII
>gi|52841559|ref|YP_095358.1| | SP
MWLPNGNLSNRTDLIFIKIMGEKTNMKYSTRIIITTILLLFTLMGYAGKDPISWRVSGVFPAQSSVGQTYTVTYTFTNQLPFRLAKALIIERSASPNTEFNFNDQCSGRLLNSGESCEVVVALNPLVIGLKTLQLTIAGYSKDRVPLPQTSTLSTGQSLSPIVSFVMDGFPSQLATGSVSSYKFTFTNNGAISATNLSVNVSQSLGTPNYTTTCNNTLTPNGGVCEVDGTYTVTAGNPSIQQVIASLSYTGPSGSPVTAQTFTQVVNPAAPLVGTLVPPNYLPPLMIAGNQYTVQFLFTASGTVDITNNGTITCLEGVNNCNGTINITSSSCTPQTLTNAACQMTATFTAPAANNPPRTYALTATVPYSVGGNPQAPATAITSGTVLAALPTERTVTLINECDFDVWFSLNGSQLGSSPNCPTTPCPNGTSCNTSTNKCFWNNPTPINGIYLLAALPGVNTNSVTIPVTNADPNIQWSGNISASTLCNGTTCQQAACGNAGGTTSCAPGIGFTQPATQAEITMNLTTSDSYDVEVINGFHIPISMQPIYYKQGLTTIIATPNNYNCGVPGNDTADNGFGACNWNTATVPVIDQVPGNGFYWVTGGGQSCSITSANPGCPLMTLCGLDSNFNQVCGNFLGYWSADQVCGSSNVPAAVQSYFKCNQLLPTSTTPFYPSGAVLSNLMLCSVPTGFTGPRYNTCYNAYPSSSATDIAQCCGCADWWNPVQTNNVVIGANPNTESCTQPGALQPQTNAQWNSFVQPMIQWMKQAYPSAYIYPFDDKTSGFTCTNNLSGQPNSTSYTIRFCPGGITGLPAGVNEGRG
SSSSSSSSSSSSSSSSSSSSSSSSSSSSSSSSSSSSSSSSSSSSSSSOOOOOOOOOOOOOOOOOOOOOOOOOOOOOOOOOOOOOOOOOOOOOOOOOOOOOOOOOOOOOOOOOOOOOOOOOOOOOOOOOOOOOOOOOOOOOOOOOOOOOOOOOOOOOOOOOOOOOOOOOOOOOOOOOOOOOOOOOOOOOOOOOOOOOOOOOOOOOOOOOOOOOOOOOOOOOOOOOOOOOOOOOOOOOOOOOOOOOOOOOOOOOOOOOOOOOOOOOOOOOOOOOOOOOOOOOOOOOOOOOOOOOOOOOOOOOOOOOOOOOOOOOOOOOOOOOOOOOOOOOOOOOOOOOOOOOOOOOOOOOOOOOOOOOOOOOOOOOOOOOOOOOOOOOOOOOOOOOOOOOOOOOOOOOOOOOOOOOOOOOOOOOOOOOOOOOOOOOOOOOOOOOOOOOOOOOOOOOOOOOOOOOOOOOOOOOOOOOOOOOOOOOOOOOOOOOOOOOOOOOOOOOOOOOOOOOOOOOOOOOOOOOOOOOOOOOOOOOOOOOOOOOOOOOOOOOOOOOOOOOOOOOOOOOOOOOOOOOOOOOOOOOOOOOOOOOOOOOOOOOOOOOOOOOOOOOOOOOOOOOOOOOOOOOOOOOOOOOOOOOOOOOOOOOOOOOOOOOOOOOOOOOOOOOOOOOOOOOOOOOOOOOOOOOOOOOOOOOOOOOOOOOOOOOOOOOOOOOOOOOOOOOOOOOOOOOOOOOOOOOOOOOOOOOOOOOOOOOOOOOOOOOOOOOOOOOOOOOOOOOOOOOOOOOOOOOOOOOOOOOOOOOOOOOOOOOOOOOOOOOOOOOOOOOOOOOO
>gi|52842652|ref|YP_096451.1| | SP
MIRKSEMIRHFFIVLFFFVGFMNQASALPWFENENDLRNNNKLRYRAHDEIKKNQIDFSGRWSGQCDSNPAVDLTIKHTREHISISYGFMEEKYIPGEVRAESSSRLSLSESGSTTVKWNQDNTALIFINYHLFINQSGSLNVFFSKVSMALEQEQLVVKGQHFQTGNTLDDIKQETISCIYDRK
SSSSSSSSSSSSSSSSSSSSSSSSSSSOOOOOOOOOOOOOOOOOOOOOOOOOOOOOOOOOOOOOOOOOOOOOOOOOOOOOOOOOOOOOOOOOOOOOOOOOOOOOOOOOOOOOOOOOOOOOOOOOOOOOOOOOOOOOOOOOOOOOOOOOOOOOOOOOOOOOOOOOOOOOOOOOOOOOOOOOOOOOO
>gi|52842419|ref|YP_096218.1| | SP
MNRMALFIIFIIHCFFSQSFAEQEKPYNELYVKQANLKQYPKEINSYPPGVEITIGDLHGNALKLLYFLIRNDVIKIDKEDYKLFVTIYQKNPNELTTKDLSFFQIIVNSAEINTQHKIRFLGDDLCDRGMNDYYTLVIYKKLDQANVPFEVILSNHGNFFLTAYERPEQSFNYNPYGEGENESTVQSMLNMGRLIDRGLIDKQDILEMIQYHYLKHIVLPSYTHNKDKNELTIYTHAPIDLGIISALANDLQVPFKDSNLHELTKSLDAMNSKIKQWILSNTFTRHYKELNEAHNQINTPSPIKQILWNRDYSILDRHAHPNNKPYGINYVHGHDSMPNVFDLDNLFGKGEDFYQGPYAVHITHS
SSSSSSSSSSSSSSSSSSSSSOOOOOOOOOOOOOOOOOOOOOOOOOOOOOOOOOOOOOOOOOOOOOOOOOOOOOOOOOOOOOOOOOOOOOOOOOOOOOOOOOOOOOOOOOOOOOOOOOOOOOOOOOOOOOOOOOOOOOOOOOOOOOOOOOOOOOOOOOOOOOOOOOOOOOOOOOOOOOOOOOOOOOOOOOOOOOOOOOOOOOOOOOOOOOOOOOOOOOOOOOOOOOOOOOOOOOOOOOOOOOOOOOOOOOOOOOOOOOOOOOOOOOOOOOOOOOOOOOOOOOOOOOOOOOOOOOOOOOOOOOOOOOOOOOOOOOOOOOOOOOOOOOOOOOOOOOOOOOOOOOOOOOOOOOOOOOOOOOOOOOOOOO
>gi|52840297|ref|YP_094096.1| | SP
MILLNLMGFTMIRTFLTAFLMLLCSLALAQEKVVTQFFKEVNSSIAISEGKANIQASRYRVVDIDVNQLYAELENAPHRDGISTGIPLQLELPQPDGTVKRYQVMENSTLAPELSTKFPEIKTYDAYGIDNPGELVKFDLTPQGFHAMILSPGRDTVFIDPLIKGNTQYYMIYYKKDFITSKKMKCGVKNQNQPLINAASKRDFTDFNPCVLKKYRLALAATAQYTQFHGGTVPQALAAEATTVNRVNGIYEIDMAITMQIIANNNLIIYTDPNNQPYTSGDPDKMIGENQANIDKEIGAANYDIGHVVDAAGSGLAQTPSVCINGEKAMGVTGQSNPVGDPFDVGYVAHEIGHQFGANHVQNNNCQRNNPTAVEPGSGSTIMSYAGICDPNVQDDSDPYFNGISLQEMGNFVSDATHTCPVKTSIPSAPVIQGTNGGVKIPAQTPFALTATATKSGGNEALTFAWEQQNNEASQQPPVSTSRVGPNFRSFSPQVSGTRYFPNLNALANNGPFTWEVLPSVSRTLKFRVTVRRNTPGGSCNAYTDTTLSVESKAGPFVVTNPTESGITWTGISPRTVTWDVANTNLPPINARFVNILLSIDGGQTFPFTLLSNVDNTGSEVICVPNLNSSTARIMVQASNGTFFNVSKNNLTIIPVPPRPPELTRADRNPMDTSKAFILYANCIPTGNDVYTVNGLPPGATVRFDANNRRFIIENINTPKRVRNVTITATDENGVSRTSNAITIPSIL
SSSSSSSSSSSSSSSSSSSSSSSSSSSSSOOOOOOOOOOOOOOOOOOOOOOOOOOOOOOOOOOOOOOOOOOOOOOOOOOOOOOOOOOOOOOOOOOOOOOOOOOOOOOOOOOOOOOOOOOOOOOOOOOOOOOOOOOOOOOOOOOOOOOOOOOOOOOOOOOOOOOOOOOOOOOOOOOOOOOOOOOOOOOOOOOOOOOOOOOOOOOOOOOOOOOOOOOOOOOOOOOOOOOOOOOOOOOOOOOOOOOOOOOOOOOOOOOOOOOOOOOOOOOOOOOOOOOOOOOOOOOOOOOOOOOOOOOOOOOOOOOOOOOOOOOOOOOOOOOOOOOOOOOOOOOOOOOOOOOOOOOOOOOOOOOOOOOOOOOOOOOOOOOOOOOOOOOOOOOOOOOOOOOOOOOOOOOOOOOOOOOOOOOOOOOOOOOOOOOOOOOOOOOOOOOOOOOOOOOOOOOOOOOOOOOOOOOOOOOOOOOOOOOOOOOOOOOOOOOOOOOOOOOOOOOOOOOOOOOOOOOOOOOOOOOOOOOOOOOOOOOOOOOOOOOOOOOOOOOOOOOOOOOOOOOOOOOOOOOOOOOOOOOOOOOOOOOOOOOOOOOOOOOOOOOOOOOOOOOOOOOOOOOOOOOOOOOOOOOOOOOOOOOOOOOOOOOOOOOOOOOOOOOOOOOOOOOOOOOOOOOOOOOOOOOOOOOOOOOOOOOOOOOOOOOOOOOOOOOOOOOOOOOOOOOOOOOOOOOOOOOOOOOOOOOOOOOOOOOOOOOOOOOO
>gi|52842030|ref|YP_095829.1| | GLOB
MSQYTRLFEFLCDLIDIQIKKYVELAKLKVGEDAIINAALIYEEVNELLGFAEKLLKEIETNSKSDSMDMTIFDRVFEQVKFYVEQEYLRSYAEWLLIENNSKDTVYNRTKEQLLRLSEIKSFDDKGFSQPSTEIQQQCQHDSVQIVYSILNLAREVRKNPDMGFDDSIPHNKLNVLRRNATTRYVEFGNEIDKLHQHSEEFLQQSSLGVFDAELAYESALSKAKDHDLKLNTLFGRYKENKETASVPQSLSLVNKVDEENIMTEKKPSTEVSDNKTPFFSTSNLLFFGGIVLAAVIFVPRLLTHLKVNKL
IIIIIIIIIIIIIIIIIIIIIIIIIIIIIIIIIIIIIIIIIIIIIIIIIIIIIIIIIIIIIIIIIIIIIIIIIIIIIIIIIIIIIIIIIIIIIIIIIIIIIIIIIIIIIIIIIIIIIIIIIIIIIIIIIIIIIIIIIIIIIIIIIIIIIIIIIIIIIIIIIIIIIIIIIIIIIIIIIIIIIIIIIIIIIIIIIIIIIIIIIIIIIIIIIIIIIIIIIIIIIIIIIIIIIIIIIIIIIIIIIIIIIIIIIIIIIIIIIIIIIIIIIIIIIIIIIIIIIIIIIIIIIIIIIIIIIIIIIIIIIIIIIIIIIII
>gi|52842760|ref|YP_096559.1| | TM
MKEIVSLLEQDQIDFANHKRPEVIMVLRRKFRTQKDWIITSFNQYQFTKEESQKVQQAILNGDLRITDLLNRPFSHYFWSFLTFKWGEILSGGKRLSKQEVLQIASCSSNGQEFARTPTQNRNRLIKGVPLVIGKVVTSMALCMVFCLGLLSTLGAPFGLSLGLAIILSLCNGIVCLLSRGKAMLDSAGFQPQKQKTFKTLEENIKEKTIFDRGQKLFFGVVTLLACISAGISGYAGLVGLLTFLGAGMLISNPLVLILTIGLSVVAAVSFYSFQAIGIRENYTKFKNLFIEDYQKPYGLLRCVLLGMVSTVFLAVYATLTWFTTVSGVNKLFNALGATPDTLLAHFIAMICTSTTMVVNTFSQVYKVFNPKTYVDLKEKFESIYQPPEENLTRAQKIKHGAINMLKLFALIGDSLAYSVAGGIRSGIHIGETLGETIGAKFALTITMAILSPVILVFVSIAFTWPTVFDRKKSTPCPSEMDKPLIEKMSHSHTSDVLQNNTLLPTSEKLSKPDDSNIRQAGLRFFDVGLSEERTHKPNSNPTLESRAVLTSPSP
IIIIIIIIIIIIIIIIIIIIIIIIIIIIIIIIIIIIIIIIIIIIIIIIIIIIIIIIIIIIIIIIIIIIIIIIIIIIIIIIIIIIIIIIIIIIIIIIIIIIIIIIIIIIIIIIIIIIIIIIIIIIIIIIIIIIIIIIIIIIIIIIIIIIIIIIIIIIIIIIIIIIIIIIIIIIIIIIIIIIIIIIIIIIIIIIIIIIIIIIIIIIIIIIIIIIIIIIIIIIIIIIMMMMMMMMMMOOOOOOOOOOOOOOOOOOOOOOOOOOOOOOOOOOOOOOOOOOOOOOOOOOOOOOOOOOOOOOOOOOOOOOOOOOOOOOOOOOOOOOOOOOOOOOOOOOOOOOOOOOOOOOOOOOOOOOOOOOOOOOOOOOOOOOOOOOOOOOOOOOOOOOOOOOOOOOOOOOOOOOOOOOOOOOOOOOOOOOOOOOOOOOOOOOOOOOOOOOOOOOOOOOOOOOMMMMMMMMMMIIIIIIIIIIIIIIIIIIIIIIIIIIIIIIIIIIIIIIIIIIIIIIIIIIIIIIIIIIIIIIIIIIIIIIIIIIIIIIIIIIIIIIIIIIIIIIIII
>gi|52840858|ref|YP_094657.1| | GLOB
MSKKYRTPIRLSDKMKTLKKNLQEQLTQSKSLGEQIHAGTTTASTITTGINHLFNVIASFLSSYRQIPLVGGVLQLVAILAKSISIVSDPEKSIAEKIISSILIAAIIALSIAAITLGGLAAAIIGTVIASTVTIMEGLGFFGKIAEKFQLANSYKMKKEFIDLVAKRIEPNNDKYNDLFEIRAIELQHELEKSYPNQIEQQQLKEELNFINAVLRKKNITPGNNKENDAYKLNQLYAKRAEQLKTLVDKIALINPTGKRAEQNKLLSEIKALQKEITKTDDSIEEIIAPLAKIERDNLKSTINLPLSYSTFAIAAASTLISIAGLLVVAGVIAAPPIMVPIMFAVGSVMAIIGLIKWTAEKMAEIEDAQLKAEKTAKHEDAVLDEALNVYEQQLNLELVSPSNPARQVKNILIVHDKVPALSPTESTVSSLDSRFTLFGSSSREHTKIAEQKTTDTTNEQVPTTFDSISKPTR
IIIIIIIIIIIIIIIIIIIIIIIIIIIIIIIIIIIIIIIIIIIIIIIIIIIIIIIIIIIIIIIIIIIIIIIIIIIIIIIIIIIIIIIIIIIIIIIIIIIIIIIIIIIIIIIIIIIIIIIIIIIIIIIIIIIIIIIIIIIIIIIIIIIIIIIIIIIIIIIIIIIIIIIIIIIIIIIIIIIIIIIIIIIIIIIIIIIIIIIIIIIIIIIIIIIIIIIIIIIIIIIIIIIIIIIIIIIIIIIIIIIIIIIIIIIIIIIIIIIIIIIIIIIIIIIIIIIIIIIIIIIIIIIIIIIIIIIIIIIIIIIIIIIIIIIIIIIIIIIIIIIIIIIIIIIIIIIIIIIIIIIIIIIIIIIIIIIIIIIIIIIIIIIIIIIIIIIIIIIIIIIIIIIIIIIIIIIIIIIIIIIIIIIIIIIIIIIIIIIIIIIIIIIIIIIIIIIIIIIIIIIIIIIIIIIIIIIIIIIIIIIIIIIIIIIIII
>gi|52840425|ref|YP_094224.1| | TM
MYVFRRFSKPIITFLHSLELAFRFLGHLVHSTIKVIFGKLSIVWPNTLEMIYYSGARLVILLSFIGILLGATVSQTVYALLKPFQLHQRVLPIVQNILTHEILPVLIGFILCIQAALHMVNTRLEHYQENPEAIILAQVLPIIVGMNIASLLLYVYLVSAIFFSFYLTFHFMLGFTNNEFLSYVVSSTTLFDLIYSVVKTLILCIIVGLTSGYYYYEASIRHIYLRKAVSRILTRGSFWLIIASMYITLTF
IIIIIIIIIIIIIIIIIIIIIIIIIIIIIIIIIIIIIIIIIIIIIIIIIIIIIIIIIMMMMMMMMMMMMMMMMOOOOOOOOOOOOOOOOMMMMMMMMMMMMMMMMMMMMMIIIIIIIIIIIIIIIIIIIIIIIIIIIIIIIMMMMMMMMMMMMMMMMMMMMMMMMMMMMOOOOOOOOOOOOOOOOOOOOOOOMMMMMMMMMMMMMMMMMMMMMMMIIIIIIIIIIIIIIIIMMMMMMMMMMMMMMMMMMMO
>gi|52841713|ref|YP_095512.1| | GLOB
MPRTMFFSVDAANLQNLQITNQKAFAALESYLNDNDSPGAWNNNQGYKYTHKDVTYCFSFNQSLVRRPRKSDQKKHTFEIFDPNKNPLGKGAYGIVYPILGTIQFEFGNAIKRPPKNKLVKIQNHSERDQSHSVLREYQGLLQSGHIAVKPPIFVENKESKFSYLIMEKAEGIVLEKFLNPIKRLDLSEEVPELNLINRIEITFAILKAIKEQVTDKHLIHRDIKPGNIIIDFSKSPPIAKVIDFGFVLRASEQDYRRCGTRAYRAPESFNTQALYTAKADVWSTGRILSYLWGDKYTNYYISRDKGLDYVIEKSRNELLFSDPELELYLTKEDKSKIRSCLSAMLIVDPEERGSIDKAIKQFSQIDFEKYKRLKRSTNFEIDLTDNDIKLRKQLNSIHLHLITLQSKEKDLRNRACFDAANAMSQLVSKLTAYTNYLEKNPDPFLIKRYKECCIAEIDLANLTLQNHRDALWLVAELSTAILLLGIGYLFAFGINYYNTGRLGLFSQTRSEKLVEEMKSSVLGIAVGN
IIIIIIIIIIIIIIIIIIIIIIIIIIIIIIIIIIIIIIIIIIIIIIIIIIIIIIIIIIIIIIIIIIIIIIIIIIIIIIIIIIIIIIIIIIIIIIIIIIIIIIIIIIIIIIIIIIIIIIIIIIIIIIIIIIIIIIIIIIIIIIIIIIIIIIIIIIIIIIIIIIIIIIIIIIIIIIIIIIIIIIIIIIIIIIIIIIIIIIIIIIIIIIIIIIIIIIIIIIIIIIIIIIIIIIIIIIIIIIIIIIIIIIIIIIIIIIIIIIIIIIIIIIIIIIIIIIIIIIIIIIIIIIIIIIIIIIIIIIIIIIIIIIIIIIIIIIIIIIIIIIIIIIIIIIIIIIIIIIIIIIIIIIIIIIIIIIIIIIIIIIIIIIIIIIIIIIIIIIIIIIIIIIIIIIIIIIIIIIIIIIIIIIIIIIIIIIIIIIIIIIIIIIIIIIIIIIIIIIIIIIIIIIIIIIIIIIIIIIIIIIIIIIIIIIIIIIIIIIIIIIIIIIIIIIIIIIIIIIIIIIIIIIIIIIIIIIIIIIIIIIIIIIIII
>gi|52841808|ref|YP_095607.1| | TM
MRNPKKSCLKLYHSSETVIKPGKSKVYLRLITILYLCTIGLVLYSSLPVLIEGVLIFLIVIQFKNDVTYQSACQKVKEIKCLKDLTWSLETIDGTTHHYDKLKILIHNMLFQVIQLSSDKKNQMLILFNDQIPTDQLRLLHLNSNKNSI
IIIIIIIIIIIIIIIIIIIIIIIIIMMMMMMMMMMMMMMMMMMMOOOOMMMMMMMMMMMMMIIIIIIIIIIIIIIIIIIIIIIIIIIIIIIIIIIIIIIIIIIIIIIIIIIIIIIIIIIIIIIIIIIIIIIIIIIIIIIIIIIIIIIII
>gi|52840667|ref|YP_094466.1| | SP
MATFFFKTNYYQEIMLKRIFFLMIFFVSQTMASVFTHEEVQILKKHFLNNFQTNGAIVASPSQYNPNYYYDWIRDSAIAMGLVETWYEASQSARYKKLLLEYVSWTEKIQHQADPIAGQDILGEPKFYINGNPFDGEWGRPQNDGPALRASVLIRFAQQLLDHNEIDYVKSHLYNNTMDPQSMGTIKMDLEYIAHHWQDANFDLWEEVYGHHFFTAMAQQKALTDGAILAHQLHDRQAAVFYEMQANLINSRLKQHLDHQNKIIQATLLPHPGPQKTLELDSSVMLGILINPQKEGVFAPHHTFVQNTAKALHEQFNLMFPINKNRSGAILFGRYPGDTYDGYQTNSIGNPWFILTATMAEYYFTMAHNLSPNSINKLHIQNYLKKGDNYLRLIKQYGPDLNLSEQINLNTGVQQGATSLTWSYVSVLRAIHLREQLENRIKTTGWNTY
SSSSSSSSSSSSSSSSSSSSSSSSSSSSSSSSOOOOOOOOOOOOOOOOOOOOOOOOOOOOOOOOOOOOOOOOOOOOOOOOOOOOOOOOOOOOOOOOOOOOOOOOOOOOOOOOOOOOOOOOOOOOOOOOOOOOOOOOOOOOOOOOOOOOOOOOOOOOOOOOOOOOOOOOOOOOOOOOOOOOOOOOOOOOOOOOOOOOOOOOOOOOOOOOOOOOOOOOOOOOOOOOOOOOOOOOOOOOOOOOOOOOOOOOOOOOOOOOOOOOOOOOOOOOOOOOOOOOOOOOOOOOOOOOOOOOOOOOOOOOOOOOOOOOOOOOOOOOOOOOOOOOOOOOOOOOOOOOOOOOOOOOOOOOOOOOOOOOOOOOOOOOOOOOOOOOOOOOOOOOOOOOOOOOOOOOOOOOOOOOOOOOOOOOOOOOOOOOOOOOOOOOOOOOOOOOOOOOOOOOOOOOOOOOO
>gi|52840426|ref|YP_094225.1| | TM
MKAKYDPTKPGLQKLPPEIKVMILEFLDAKSKLALSQTNYGWRDLILDRPEYTKEITNTLFRLDKKRHRQAIAQMMSGRVTASSMAKLFEELLCFSIPSSYVFLIFFASQKSVALIEVLTVILVFAAITSLAHDLVDYFIESDTKAEKQHAHRRAFQFFAQPSQSAAQQNLEEENLSADPKACQCEPL
IIIIIIIIIIIIIIIIIIIIIIIIIIIIIIIIIIIIIIIIIIIIIIIIIIIIIIIIIIIIIIIIIIIIIIIIIIIIIIIIIIIIIIIMMMMMMMMMMMMMMMMMMMMMOOOOOOMMMMMMMMMMMMMMMMMMMMMIIIIIIIIIIIIIIIIIIIIIIIIIIIIIIIIIIIIIIIIIIIIIIIIIIIII
>gi|52841929|ref|YP_095728.1| | TM
MIMFLANCNIEELVTEHIKQFLADEELSFSGLKDLILSKAPIPWIHSSVTATLLKSRDSDKTEVKKNLEQQSYKAQLAEDKIQKEQDDAEALKDKKLKEVLTRELNHIPTQISEQQTELRLLHYKLERLFESQAKVDVIQHPDSPMKKIKPSSSHSASIERLQRSINEREIKIQSLFEQEVNNKIKLNEIEKRASVRSQHHTKRVKRAQARIGYNSTGEDILSTLSGKNQSILLRSIQKQHHALEKKCSDLIQEADQINYPLFLEELQKYLNKKKHTLSSQEVDALKSVIKYIKQHLEFEHEVINTQSSLHIKKQSISSQIVKLRELQNKLKTLKNNNPNLTAANEELVSRNLELTAMKEHHADLRHRLGTPALLLFGLTFLFSIPLILTISGVIPFFIAPALLYILVSAPPTILLLSTLGVGIAAIVFSFKMHSNESAIKSNLQTIETNSNQMSRNSQNLKSLETLTIPTLDMQIKKDENLRDQLMLSLQKQQRQAAQAFQKAKEVECLSYATSSLLNSGNTQSSDPSLSTHSEESDEGLNDSNDSLQALEEETVNEIA
IIIIIIIIIIIIIIIIIIIIIIIIIIIIIIIIIIIIIIIIIIIIIIIIIIIIIIIIIIIIIIIIIIIIIIIIIIIIIIIIIIIIIIIIIIIIIIIIIIIIIIIIIIIIIIIIIIIIIIIIIIIIIIIIIIIIIIIIIIIIIIIIIIIIIIIIIIIIIIIIIIIIIIIIIIIIIIIIIIIIIIIIIIIIIIIIIIIIIIIIIIIIIIIIIIIIIIIIIIIIIIIIIIIIIIIIIIIIIIIIIIIIIIIIIIIIIIIIIIIIIIIIIIIIIIIIIIIIIIIIIIIIIIIIIIIIIIIIIIIIIIIIIIIIIIIIIIIIIIIIIIIIIIIIIIIIIIIIIIIIIIIIIIIIIIIIIIIIIIIIIIIIIIIIIIIIMMMMMMMMMMMMMMMMMMMMMMMMMMMMOMMMMMMMMMMMMMMMMMMMMMMMMMMMMIIIIIIIIIIIIIIIIIIIIIIIIIIIIIIIIIIIIIIIIIIIIIIIIIIIIIIIIIIIIIIIIIIIIIIIIIIIIIIIIIIIIIIIIIIIIIIIIIIIIIIIIIIIIIIIIIIIIIIIIIIIIIIIIIII
>gi|52841400|ref|YP_095199.1| | SP+TM
MLSQGVRSMGKEKRELEASYIPLPKKGRFWIHSESCYTEEELNFREWILKIRSNSGVHPDYLNNPSSWFANDDQALVNLYEHAWFYSNAYKPRHVLSLDDFHVQPIDNQRLQWPQLYDLMQKVGDYLLLRNKELPPEHLNQPMNFVLLDVNNILKGLSQNNNIQQVKEQLESVTRYLRTIEKNISPLIGSDRLFLANFRKTVDTKIHPHLDHMLETQLLRDKLGELSKDIRKLSSERNRILHYALNANSVNPHSYEFELDKISDSASYPTQAAKHCAQKSNELVVDPLPILHLTKEQLSDCPHFKLITMKDEILDHYAKAVSDLNELERFQKVIQEIMDLLGQAGEVYTVHQFKHQMQSLLTQIDSFIDASSEHIDEIIDANTQAYHKAIQEEQNLPFWKNWLTNEKEKLKIFIKNQDTLSQFPSSSSDLKKTNKALKTRVNEVVSHLNQPKLKETSFEAIAGQTQALNKLMLSMHDWMKIQHELKGLPLPQPPEPLKIMPTPIPTVDVFSSPPPPLHAYKPLFTALPGNTTAPCMPDNNQCKTTPSSPTQNSLGYLGLIALIPISVIALYLVIHWMNKKDAQIRVSGTEEEFNKIKEKFEDLLAELKGFEHSEEIDLSDDYYFIVQDYEELIKKTKSNHYDVEALQDTYQELEDLYEEYCNPKKELLNF
SSSSSSSSSSOOOOOOOOOOOOOOOOOOOOOOOOOOOOOOOOOOOOOOOOOOOOOOOOOOOOOOOOOOOOOOOOOOOOOOOOOOOOOOOOOOOOOOOOOOOOOOOOOOOOOOOOOOOOOOOOOOOOOOOOOOOOOOOOOOOOOOOOOOOOOOOOOOOOOOOOOOOOOOOOOOOOOOOOOOOOOOOOOOOOOOOOOOOOOOOOOOOOOOOOOOOOOOOOOOOOOOOOOOOOOOOOOOOOOOOOOOOOOOOOOOOOOOOOOOOOOOOOOOOOOOOOOOOOOOOOOOOOOOOOOOOOOOOOOOOOOOOOOOOOOOOOOOOOOOOOOOOOOOOOOOOOOOOOOOOOOOOOOOOOOOOOOOOOOOOOOOOOOOOOOOOOOOOOOOOOOOOOOOOOOOOOOOOOOOOOOOOOOOOOOOOOOOOOOOOOOOOOOOOOOOOOOOOOOOOOOOOOOOOOOOOOOOOOOOOOOOOOOOOOOOOOOOOOOOOOOOOOOOOOOOOOOOOOOOOOOOOOOOOOOOOOOOOOOOOOOOOOOOOOOOOOOOOOOOOOOOOOOOOOOOOOOOOOOOOOOOOOMMMMMMMMMMIIIIIIIIIIIIIIIIIIIIIIIIIIIIIIIIIIIIIIIIIIIIIIIIIIIIIIIIIIIIIIIIIIIIIIIIIIIIIIIIIIIIIIIIIIIIII
>gi|52843083|ref|YP_096882.1| | TM
MATSSLILQSYLKTLKTDEKSELRYEDKVEELLEYNSNAKGSDFLTPLSFYLPIIENTDEVMLRYMSEENKQKLIRDLQVAYLLLLTQKKYEEEHQKYENIKTYAQHIKRCEELLDHLNYNQVCKEQKRAPSPEHGYASDGYPVKYLSIFLGKELAEMIVDSMDRKTKTIKESMGWFNEKRLYWVWASSLLKVILAALPDDFFNVGQATQVVKAPDPYTGTLSWALYYFRFSLNMFLLLKHTISGPWMSEREKKTPWTERFLTQWDQRKFTLLNDSIWATGNLICFFWLTGKGALGTWGDVLTLALLVFDISIAIWDYEEQKTRHNKEMLAYEEDIKKLKQLISKAEEEPGKEDEKLRIIKEYELQLQGLMRAQKESERNWDLQKVSLYAGIAYAVGLMLAFALLAAPFFPVSGPALLAITITGAVLCLAFTVIYNGVKGGMEVYKAHCSAKEAKEGYNNKIELFKLLLEKNPSLDDNEKKFLFLEIKKLKAETEYQKQMVVFQTMHLLRSVILESFIPAVVFASFVFLPLGIGFAVLGATIGVALATNLMINAAFKPAKEEVKAFDEKEYEAFCKDPDNWSKPSKSKQGFFQSKEKKPLLDNVAAKTQEKEKDRLELLDDESSIPLLLSSKNNPSI
IIIIIIIIIIIIIIIIIIIIIIIIIIIIIIIIIIIIIIIIIIIIIIIIIIIIIIIIIIIIIIIIIIIIIIIIIIIIIIIIIIIIIIIIIIIIIIIIIIIIIIIIIIIIIIIIIIIIIIIIIIIIIIIIIIIIIIIIIIIIIIIIIIIIIIIIIIIIIIIIIIIIIIIIIIIIIIIIIIIIIIIIIIIIIIIIIIIIIIIIIIIIIIIIIIIIIIIIIIIIIIIIIIIIIIIIIIIIIIIIIIIIIIIIIIIIIIIIIIIIIIIIIIIIIIIIIIIIMMMMMMMMMMOOOOOOOOOOOOOOOOOOMMMMMMMMMMMMIIIIIIIIIIIIIIIIIIIIIIIIIIIIIIIIIIIIIIIIIIIIIIIIIIIIIIIIIIIIIIIIIIIIIIIIIMMMMMMMMMMOOOOOOOOOOOOOOOOOOOOOOOOOOOOOMMMMMMMMMMIIIIIIIIIIIIIIIIIIIIIIIIIIIIIIIIIIIIIIIIIIIIIIIIIIIIIIIIIIIIIIIIIIIIIIIIIIIIIIIIIIIIIIIIIIIIIIIIIIIIIIIIIIIIIIIIIIIIIIIIIIIIIIIIIIIIIIIIIIIIIIIIIIIIIIIIIIIIIIIIIIIIIIIIIIIIIIIIIIIIIIIIIIIIIIIIIIIIIII
>gi|52841714|ref|YP_095513.1| | GLOB
MPSMEMNCCIGKSLNYMRFSMSSFKHSCEKIDINLAHNVLTICPKNREALQRITALFNNLYILYFIGGIPSITYDDMDQIQINIKYSQQITDAKLKNTLLSFVNSELISQDEKETFLNELELTKTSFTTQFNTELENIRKKAEELSKKAEIDPYHYESASKAANRLHQELLIASQLYFYHKTPEAYENFKQTCQREIERARPVLEQHRGWKPLLVNVGAAIIGLGVLYLLAASINYYKTEGRHFFFHFETDSLQKLENLNMAQSQVLRI
IIIIIIIIIIIIIIIIIIIIIIIIIIIIIIIIIIIIIIIIIIIIIIIIIIIIIIIIIIIIIIIIIIIIIIIIIIIIIIIIIIIIIIIIIIIIIIIIIIIIIIIIIIIIIIIIIIIIIIIIIIIIIIIIIIIIIIIIIIIIIIIIIIIIIIIIIIIIIIIIIIIIIIIIIIIIIIIIIIIIIIIIIIIIIIIIIIIIIIIIIIIIIIIIIIIIIIIIIIIIIIIIIIIIIIIIIIIIIIIIIIIIIIIIIIIIIIIIIIIIIIIIIIIII
>gi|52843000|ref|YP_096799.1| | TM
MYKICTYNQSFPNHYRVKVLRFCELICLEYKVGLEKKIKLSQRSLELLNDYLNLGGSGPSNLVNGSSSIDFSSLTQLLASNLSKSSKTSKEIKKKREFIEAALYAELLRDLSTSLNGSDEEIKPAEKEPPVSNKLKFWLLAIAGTLLAACEGFDSITTMMAVLPFPAWVVLCAGILFSALSVVVFYGFDLVQVSQNLEIKLTDTPKLLDLYLSQMEEIKAIRKKIDNYSLASMSADELNELHLILVMLQDRVNSLVKAGKKFDLALNSPKMDVAKTIVSGVSGILFFGGGFFAGQSVATFMLALVMTSVTPTFWPVLLFSVIVGLAAFSLYWYVQRVGVNKLVSEWFGLDEDKIEKLCGKSKMDKELKKLNNLDEKVMTTSDLLSKVANLESKLIDIGKQMKEMSTHQAPEKKLEGATGLKASSNVYSFHFNSSNRDQGSVYGERILDDAVSDYGRGQNHNDSIHSLC
IIIIIIIIIIIIIIIIIIIIIIIIIIIIIIIIIIIIIIIIIIIIIIIIIIIIIIIIIIIIIIIIIIIIIIIIIIIIIIIIIIIIIIIIIIIIIIIIIIIIIIIIIIIIIIIIIIIIIIIIIIIIIIIIIIIIIIIIIIIMMMMMMMMMMOOOOOOOOOOOOOOOOOOOOOOOOOOOOOMMMMMMMMMMIIIIIIIIIIIIIIIIIIIIIIIIIIIIIIIIIIIIIIIIIIIIIIIIIIIIIIIIIIIIIIIIIIIIIIIIIIIIIIIIIIIIIIIIMMMMMMMMMMOOOOOOOOOOOOOOOOOOOOOOOOOOOOOOOOOOMMMMMMMMMMMIIIIIIIIIIIIIIIIIIIIIIIIIIIIIIIIIIIIIIIIIIIIIIIIIIIIIIIIIIIIIIIIIIIIIIIIIIIIIIIIIIIIIIIIIIIIIIIIIIIIIIIIIIIIIIIIIIIIIIIIIIIIIIIIIIIIIIIII
>gi|52842003|ref|YP_095802.1| | GLOB
MQSKIHKKEDNTNYSFLLKCMAAATAALATAAIVTAVVIKATATAAVGFGVATTGAALSPLLFVGGALLAAVGICCLPLLLCCGSSRSVYTVSNSPAYRPWSSAWYTGGYNPTFHSHPVYNNGGTYHTHHSGTVHTHSNPVHTHGNNVHVHTTPSNVHGHR
IIIIIIIIIIIIIIIIIIIIIIIIIIIIIIIIIIIIIIIIIIIIIIIIIIIIIIIIIIIIIIIIIIIIIIIIIIIIIIIIIIIIIIIIIIIIIIIIIIIIIIIIIIIIIIIIIIIIIIIIIIIIIIIIIIIIIIIIIIIIIIIIIIIIIIIIIIIIIIIII
>gi|52842790|ref|YP_096589.1| | GLOB
MPRITENIETYVTHLLSDLEPVPSQNQHLAYGYPGERQVFKDPMLDGKQVVVVNSQYDKHGRPVTGQPDVIQEANNYIDNLVAAAKSLIDKDKKGEKDLRKNAIDEMAKTFKKSISETIPSDKAKADLFSSKKSSANKDFLEQLAKVEGSLQQFTQAVAKASGHKLKALDKEGHNIRSHNRDTLIHRFKAPNSKEGEEQFIMYIPCGRYTKRQQRLMGKDESEVNRDHDTTSHKRSDLVLGNSSMARMIAGTRHSDGTVTIHHDSFSGPGARMPYSDFKGADDYKKLAIKAVTLINQEEVIQTLAQRQIDRMTNEDLWNKIPEEYRPDELPPDAEKARAQLIKLYVEHNPLSVTECYTQVVTAGQRVAAENQKEQFEYVRQMMDAFDGSKAKITIQTGSNTEVETAVGYQARMSSWGVNWFRQVGALNPLSDNSVTKNQNARFVNQMTDDVIRNLDKVAQNLGDYDKAGALHTLLKGPDVSDLNQQITEKENALKEVKGAYREALFSYFEEYQKGEGKWDQAKLDQLKNQVDGYEKSIKKQESAIYELHNQIDALRKAYYTEHKGQINKALQELKEQISPVIQNKETDPETKSRLQHFYNSCAYLTQAQELYYENTWHHGKNNFKLQTLMASLSCELDYANTKGCKSNNDRGQRLAQKIVGNALWTAMSEDGLYTGEFLDHRRTHGKEVSNVEQLDRELTTIQALHHTANTGVSGGKFEIQDKANFADNGLFGKVANFAKIKEMGPENAFTKNMGTKIKAGLGLGLLAAGGFVALTLLFPPAGLAVAALGIGVAAGAAIVAGVTFAATYLFGTAIDAINNKIEEGKIKSIVREGMKAASENSPQHKTEQKDHLTVNAKLHQQLGVTRESVLERQSTPKQEFEKPKDMTSKVDLTAAMEDDNRSESTPTPVNF
IIIIIIIIIIIIIIIIIIIIIIIIIIIIIIIIIIIIIIIIIIIIIIIIIIIIIIIIIIIIIIIIIIIIIIIIIIIIIIIIIIIIIIIIIIIIIIIIIIIIIIIIIIIIIIIIIIIIIIIIIIIIIIIIIIIIIIIIIIIIIIIIIIIIIIIIIIIIIIIIIIIIIIIIIIIIIIIIIIIIIIIIIIIIIIIIIIIIIIIIIIIIIIIIIIIIIIIIIIIIIIIIIIIIIIIIIIIIIIIIIIIIIIIIIIIIIIIIIIIIIIIIIIIIIIIIIIIIIIIIIIIIIIIIIIIIIIIIIIIIIIIIIIIIIIIIIIIIIIIIIIIIIIIIIIIIIIIIIIIIIIIIIIIIIIIIIIIIIIIIIIIIIIIIIIIIIIIIIIIIIIIIIIIIIIIIIIIIIIIIIIIIIIIIIIIIIIIIIIIIIIIIIIIIIIIIIIIIIIIIIIIIIIIIIIIIIIIIIIIIIIIIIIIIIIIIIIIIIIIIIIIIIIIIIIIIIIIIIIIIIIIIIIIIIIIIIIIIIIIIIIIIIIIIIIIIIIIIIIIIIIIIIIIIIIIIIIIIIIIIIIIIIIIIIIIIIIIIIIIIIIIIIIIIIIIIIIIIIIIIIIIIIIIIIIIIIIIIIIIIIIIIIIIIIIIIIIIIIIIIIIIIIIIIIIIIIIIIIIIIIIIIIIIIIIIIIIIIIIIIIIIIIIIIIIIIIIIIIIIIIIIIIIIIIIIIIIIIIIIIIIIIIIIIIIIIIIIIIIIIIIIIIIIIIIIIIIIIIIIIIIIIIIIIIIIIIIIIIIIIIIIIIIIIIIIIIIIIIIIIIIIIIIIIIIIIIIIIIIIIIIIIIIIIIIIIIIIIIIIIIIIIIIIIIIIIIIIIIIIIIIIIIIIIIIIIIIIIIIIIIIIIIIIIIIIIIIIIIIIIIIIIIIIIIIII
>gi|52841917|ref|YP_095716.1| | TM
MYHYLFSCHKSQESIDGLIEQVKQLLNHVEMEQKAYFLNLLTARVAEFQNELKSEASNTINKQQILIQYEKFAKTLLICIKQPERTSYAIHNYHKGFYYPVAIHDKIKPDPTIENAAIATLGVSLALLLGSIPTFIFNPLFGVIMVSLAVTLLLPSGFYLLIPDSPDTTSKKEEEKRIFMEGAKIINPDVRIEEFDEQPYLSSSLIKT
IIIIIIIIIIIIIIIIIIIIIIIIIIIIIIIIIIIIIIIIIIIIIIIIIIIIIIIIIIIIIIIIIIIIIIIIIIIIIIIIIIIIIIIIIIIIIIIIIIIIIIIIIIIIIIIIIIIMMMMMMMMMMMMMMMMMMMMMMOOOMMMMMMMMMMMMMMMMMMIIIIIIIIIIIIIIIIIIIIIIIIIIIIIIIIIIIIIIIIIIIIIIIIII
>gi|52840953|ref|YP_094752.1| | TM
MFDDTNMSKNESGTAKPIIKSTLMFFNSKLTDLNDKRLQLNRGKGLAKYLAKSQKNTRDLAPLDAVLGVMSFSLYMLRFSANVGLLAHLILVESQEKTNHKIRRDIYYSLLNDSLWCVVNLTQFFWLSYRNSISAGLQGMQLETLAQLIDILVMIIRYQQDKKEYDLKYNQAMGMERSRLAIEWQNKELNGLRSLLTSLSVVIAFGLFSFSAVAVPLSPVISSIILISSLLRVLIDIEKDRQLIHQLKLNETSREQIKNEQLAMTNARMKDLNKIILNSVFLPIGFFLLITTPIPLTIIACVSMLLVHWLITNLINMRYSPNISVSPTIQTAELSLC
IIIIIIIIIIIIIIIIIIIIIIIIIIIIIIIIIIIIIIIIIIIIIIIIIIIIIIIIIIIIIIIIIIIIIIIIIIIIIIIIIIIIIIIIIIIIIIIIIIIIIIIIIIIIIIIIIIIIIIIIIIIIIIIIIIIIIIIIIIIIIIIIIIIIIIIIIIIIIIIIIIIIIIIIIIIIIIIIIIIIIIIIIIIIIIIIIIIIIIIIIIIIIIIIIIIIIIIIIIIIIIIIIIIIIIIIIIIIIIIIIIIIIIIIIIIIIIIIIIIIIIIIIIIIIIIIIIIIIIIMMMMMMMMMMMOOOOOOOMMMMMMMMMMIIIIIIIIIIIIIIIIIIIIIIIIIIIIII
>gi|52841930|ref|YP_095729.1| | TM
MSLATYDVKQELVKLTQNFFSIDHQFSELKNLLTDKKTIPWIHNQIVDQLSQIKKSDEIAMIARLEKSAYEQQMKEDDDEKNRDVEELRQDLLRRNDLTRQLEILRVRKEQYERELLIRNTVPHVHTHPDTPVIHQHPSQPISAPLLNPNNHVHTHLEATLSSQDIELSVRKINRRISEINKELEILDSRNNAREIRRGDREKRLQARLNYVQKTAGVVNTLSPDNQKKLLSNIEKEKKSLTQQHSSLLLKADQLNYSIFLQQFELSLQSMQRPFQEADALKAIVKRMKEHLNYKEKAASIQSRLDNTVLTIGENLRRLTRLNTQLSSLQLANPDLTRRNERLEEQNRELLESYNSHIKTRNKLFFPTLVITGLSLLFSIPLILTLTGIIPYAIAPAVLLTLVIAPPALLLLAGLGVGIATIIYAVKAYFNNSTIESNQETIESNRRQMGANQKEIYTLENQTIPNLKKELLENEEIKNRLTDELQYIENLAEQALKQANEVEPYVYSAMPFFNPEVVVHQHPSVGNGIVTPSAPPIDPLYPAVRH
IIIIIIIIIIIIIIIIIIIIIIIIIIIIIIIIIIIIIIIIIIIIIIIIIIIIIIIIIIIIIIIIIIIIIIIIIIIIIIIIIIIIIIIIIIIIIIIIIIIIIIIIIIIIIIIIIIIIIIIIIIIIIIIIIIIIIIIIIIIIIIIIIIIIIIIIIIIIIIIIIIIIIIIIIIIIIIIIIIIIIIIIIIIIIIIIIIIIIIIIIIIIIIIIIIIIIIIIIIIIIIIIIIIIIIIIIIIIIIIIIIIIIIIIIIIIIIIIIIIIIIIIIIIIIIIIIIIIIIIIIIIIIIIIIIIIIIIIIIIIIIIIIIIIIIIIIIIIIIIIIIIIIIIIIIIIIIIIIIIIIIIIIIIIIIIIIIIIIIIIIIIMMMMMMMMMMMMMMMMMMMMMOOOOOOOOOOOOOOOOOOOOOOOMMMMMMMMMMMMMMMMMMMMMIIIIIIIIIIIIIIIIIIIIIIIIIIIIIIIIIIIIIIIIIIIIIIIIIIIIIIIIIIIIIIIIIIIIIIIIIIIIIIIIIIIIIIIIIIIIIIIIIIIIIIIIIIIIIIIIIIIIII
>gi|52843193|ref|YP_096992.1| | TM
MVYSKQSAAFRRDKQQFFAQIPKDSKLDTKIVTIDDRVNTIDYTFLLHHKQDLEAEFTQMFTVLQQQDDENKEIFWLYCYYCASLLEAFHKAYSQNSKQAEYAKIKQKIKDHLNKVNVKEEESGFIQSLYNSFLGGFRNLISSPLHASKIRDYVAYSNLCRIYWTFCRLTLTNGLSVARDLKIIEKLDAILGTHTDVDKIISTLQAPTGVITYFSVGFFLMRLIIDGGMLLRHTFFPTELEKGAENGCEIHQMDYLPGPASLEAYRKSYILVHEDNQEVSLYYIPRSGKAEKLSIKENNKLKDALLKKMNKDTSSLRLNSTEVEEIITHQTGHVPEVTTAWDRFKHEFYKRHCNFANDFVWATINLLTNYNYLFNISAPAAGMITSVFLGFDVCMALYKCNLAKQEYLIKKAQYLQEIEDYNNPEKFKKMTPEQRLLHIEMLNKQLRELEINYKTQEATFYFVAAAAALLMMGFTASMLVSPPILVVGCFFACTLAVAMYLSTGSYSKYEEKSLYLEEAQLTGKNLPVALKEYEAARNDFIFTMVKNTVMPIVLITTFAICWPAAIVLTAMYIGYEIFHAYDQHSEAKAAKQLALAAPSEEKDGYMALATPN
IIIIIIIIIIIIIIIIIIIIIIIIIIIIIIIIIIIIIIIIIIIIIIIIIIIIIIIIIIIIIIIIIIIIIIIIIIIIIIIIIIIIIIIIIIIIIIIIIIIIIIIIIIIIIIIIIIIIIIIIIIIIIIIIIIIIIIIIIIIIIIIIIIIIIIIIIIIIIIIIIIIIIIIIIIIIIIIIIIIIIIIIIIIIIIIIIIIIIIIIIIIIIIIIIIIIIIIIIIIIIIIIIIIIIIIIIIIIIIIIIIIIIIIIIIIIIIIIIIIIIIIIIIIIIIIIIIIIIIIIIIIIIIIIIIIIIIIIIIIIIIIIIIIIIIIIIIIIIIIIIIIIIIIIIIIIIIIIIIIIIIIIIIIIIIIIIIMMMMMMMMMMMMMMOOOOOOOOOOOMMMMMMMMMMMMMMMMMMMIIIIIIIIIIIIIIIIIIIIIIIIIIIIIIIIIIIIIIIIIIIIIIIIIIIIIIIIIIIMMMMMMMMMMMMMMMMMMMMMMOOOOMMMMMMMMMMMMMMMMIIIIIIIIIIIIIIIIIIIIIIIIIIIIIIIIIIIIIIIIIIMMMMMMMMMMMMMMMMMMMOOOMMMMMMMMMMMMMMMIIIIIIIIIIIIIIIIIIIIIIIIIIIIIIIIII
>gi|52842698|ref|YP_096497.1| | GLOB
MLIYQGKEIVRFKEKTGGKNKSDVDGFYKDNDGGKFFIKKPGDPRELFTELFAGLLLKEFMKRGLIDESYFPSLICADVIQFEDKSYGLIQPLVSFDELHKVIGTSSGDGKDRNTLKETLFGPGYYAGITKQNKYFGLSMALMFSLLLGAHSVHSGNIVVLNGEEKEKSKQFGRIDWGDAFRYFAHPNNNDNLLYAYENRGWFNYKSLTKDYFLNYKKINGLFPAMAEKARQLQSKLNPELLVKIVTSALKNIPADLIDEKTKIQLAAYMCMDSFKEATFGTEGNCKDFAIAMATLLENRLGKIAVLKDMSPLSNPEELYQSILELKPLTLLMTSSTSFSETINQWADILKTTDMEKFSFDSNPINLLELVKQFNLYVDELAITCEANNVWAKERIDSTPNLFALYDNSGGEAIHGHAFVPYYKESIVLRRLFTVDPNTFNLSRFAAFEGPCQLYCKEHKDSAWVKIQTLLTLGNGIINTLKIIKQAQAFGIDEAVTENLKALKEQFIAFQLAEADIKESLKAPSFAEPLPNKESEFFYPIDEKALAKMNGYQLATICLEELNSPKPSPLIERILSNKKFWKRINSAFESGVFKGRTDDPAGKIAKIREWHQLLQISGKKTAGQIDELQKIVISLQSKIKRQTIEFEELEATLIQIKEKYQLLEKMAEQSEHEKSSAQSIIRSLNLELSQLKLQLQEQEKLQFQLKELKEKIHEQTTLSKRLGEELQTQKKTNTHQEETIQRITKEKSLADSSLESLRKELHELAKKERSLHKTLEEKQLQVQQLEEQLAEKEKENLALKKADKQSQHEKSLDKSAIESLTSELNQLKLELQKQETLQLQLKSLRKQIQEQTLVVEGLKEELQKQKKSNTHQEETIERITKEKSLADSALESLRKEMYELTRKNEENQLKLTKQVHSLSEQLEEKQLQIREFEKQLQEKEKRVEQSEKGKASAKRTVASLREQVSNLKLQLQQLGEVIQEKEKGSSLISQQSKQIIALQEIIEDQKRQLEELKIKIQELVSANQELGKQNQSLSKENLHNKNTVEDLKKKLNELNVQLEQLHQSSNEKEQTIRKLREELIKKDSSLKQNEEMQLAQKHLQEEIDRLQKEIKQQQLNTNQLESIIAQSKEAEKRYQQALQQKKGIYFARMERVSPIYLQIQQIEQKAKELEERRETEASTAAKTLATKLRLEIKNYLDNNESDEKSALNSFKINAKRHIENSKETLNQHREEWKYLLANVTLGVFLLGIGYLAAILINKATTGNYTFFSQTNSGKKLDALEKAISSTHSETLVYG
IIIIIIIIIIIIIIIIIIIIIIIIIIIIIIIIIIIIIIIIIIIIIIIIIIIIIIIIIIIIIIIIIIIIIIIIIIIIIIIIIIIIIIIIIIIIIIIIIIIIIIIIIIIIIIIIIIIIIIIIIIIIIIIIIIIIIIIIIIIIIIIIIIIIIIIIIIIIIIIIIIIIIIIIIIIIIIIIIIIIIIIIIIIIIIIIIIIIIIIIIIIIIIIIIIIIIIIIIIIIIIIIIIIIIIIIIIIIIIIIIIIIIIIIIIIIIIIIIIIIIIIIIIIIIIIIIIIIIIIIIIIIIIIIIIIIIIIIIIIIIIIIIIIIIIIIIIIIIIIIIIIIIIIIIIIIIIIIIIIIIIIIIIIIIIIIIIIIIIIIIIIIIIIIIIIIIIIIIIIIIIIIIIIIIIIIIIIIIIIIIIIIIIIIIIIIIIIIIIIIIIIIIIIIIIIIIIIIIIIIIIIIIIIIIIIIIIIIIIIIIIIIIIIIIIIIIIIIIIIIIIIIIIIIIIIIIIIIIIIIIIIIIIIIIIIIIIIIIIIIIIIIIIIIIIIIIIIIIIIIIIIIIIIIIIIIIIIIIIIIIIIIIIIIIIIIIIIIIIIIIIIIIIIIIIIIIIIIIIIIIIIIIIIIIIIIIIIIIIIIIIIIIIIIIIIIIIIIIIIIIIIIIIIIIIIIIIIIIIIIIIIIIIIIIIIIIIIIIIIIIIIIIIIIIIIIIIIIIIIIIIIIIIIIIIIIIIIIIIIIIIIIIIIIIIIIIIIIIIIIIIIIIIIIIIIIIIIIIIIIIIIIIIIIIIIIIIIIIIIIIIIIIIIIIIIIIIIIIIIIIIIIIIIIIIIIIIIIIIIIIIIIIIIIIIIIIIIIIIIIIIIIIIIIIIIIIIIIIIIIIIIIIIIIIIIIIIIIIIIIIIIIIIIIIIIIIIIIIIIIIIIIIIIIIIIIIIIIIIIIIIIIIIIIIIIIIIIIIIIIIIIIIIIIIIIIIIIIIIIIIIIIIIIIIIIIIIIIIIIIIIIIIIIIIIIIIIIIIIIIIIIIIIIIIIIIIIIIIIIIIIIIIIIIIIIIIIIIIIIIIIIIIIIIIIIIIIIIIIIIIIIIIIIIIIIIIIIIIIIIIIIIIIIIIIIIIIIIIIIIIIIIIIIIIIIIIIIIIIIIIIIIIIIIIIIIIIIIIIIIIIIIIIIIIIIIIIIIIIIIIIIIIIIIIIIIIIIIIIIIIIIIIIIIIIIIIIIIIIIIIIIIIIIIIIIIIIIIIIIIIIIIIIIIIIIIIIIIIIIIIIIIIIIIIIIIIIIIIIIIIIIIIIIIIIIIIIIIIIIIIIIIIIIIIIIIII
>gi|52840530|ref|YP_094329.1| | GLOB
MHKKYNYYSLEKEKKTFWQHILDILKAPFRLPGWVVSFFLARNITHVALNPNNIPQQRLIHLTKTSNRPEDDIVVINFKKRPPHKWFNDTLIKIANTIAALPFVTPRLRTRLHYDNENDINHVNKLLAEIDALVQGKSKQKYCKGRAFDWSKIHLKGLEFLDPKMRGYVYEQLHEKYGYVSYTTKRKPNIEFFTLKTPDGSELDSVQVTGEDEEKKPMGERKFIITCIARDQNFINWIKDLNYTAKNLGATAISFNYRGVDYSRGLVWTENNLVDDILAQVQRLISLGADPKNICLDGMCIGGAVATIAAAKLHEKGMKVKLNNERSFTSLSSLVFGFIVPELQTANWWSPLTYGRFLLAGVVYALLTPLIWLAGWPVDVTKAWNRIPAQDKMYSVVRDKDNGLYDGVIHDHFCSIASLVDSQINSILYKLSTDQPLTEEEKQILCDDQFSHHFKPSQSVLKNPKYKGPHFISRQDLVAELGHREEYTNHDYFLDRLREKFQLDRATRPVALAEDGEKDIDGISSQLSNNKERPLIIASSGGTGHISATHGIINDLQSKTDNVVITQHHAELYKNKPFSITSVLIRIGVWFTSLPILEDILKGVMRFIGYPVLPSSSIFWDQMSKIQQSETKKENGIETGRTRPYVDMLLDIYPEGYEYTAFNNATHLTSSIEDIQTMISFKGHVEEDNRNIVYQNILQRLMHAAKQNTPYTRLISTQALSLGAICDAVKYYNTVFLPVYNAERGTSYQPIAIDQYMTDLPSLGCIHFMNNLEELTSEQRQLMEIHAVNMSEPFKEAHFGKEQGFKAVHNIDPRNNPMIRNAFKDPSLTKYLDKTQSFDLHFNVYKKEKQNALPVLNGKEKITIKPHAKIASIMIGSLAANASADYAKYLLNQGYEHIFLFGGLNDSIAARIDQIINSYPAPTRDEIRKKIILLGNQSDVEMAPIMTRSNCVVIRGGGLSVMEQMAMPIMDDKIVLLHHEDNEEGPLTSGLSWEDGNSDKLIEYLSEKGAYAKKTSPGLCSGHLHEAEKSFEKKYHGQLKSTETKKKVDLTIPQQETYSLKKEWDRKTGYTESGHILSHQHRFFNTIPEVREPFCSKEDLHHNELSSQSLVSVSAG
IIIIIIIIIIIIIIIIIIIIIIIIIIIIIIIIIIIIIIIIIIIIIIIIIIIIIIIIIIIIIIIIIIIIIIIIIIIIIIIIIIIIIIIIIIIIIIIIIIIIIIIIIIIIIIIIIIIIIIIIIIIIIIIIIIIIIIIIIIIIIIIIIIIIIIIIIIIIIIIIIIIIIIIIIIIIIIIIIIIIIIIIIIIIIIIIIIIIIIIIIIIIIIIIIIIIIIIIIIIIIIIIIIIIIIIIIIIIIIIIIIIIIIIIIIIIIIIIIIIIIIIIIIIIIIIIIIIIIIIIIIIIIIIIIIIIIIIIIIIIIIIIIIIIIIIIIIIIIIIIIIIIIIIIIIIIIIIIIIIIIIIIIIIIIIIIIIIIIIIIIIIIIIIIIIIIIIIIIIIIIIIIIIIIIIIIIIIIIIIIIIIIIIIIIIIIIIIIIIIIIIIIIIIIIIIIIIIIIIIIIIIIIIIIIIIIIIIIIIIIIIIIIIIIIIIIIIIIIIIIIIIIIIIIIIIIIIIIIIIIIIIIIIIIIIIIIIIIIIIIIIIIIIIIIIIIIIIIIIIIIIIIIIIIIIIIIIIIIIIIIIIIIIIIIIIIIIIIIIIIIIIIIIIIIIIIIIIIIIIIIIIIIIIIIIIIIIIIIIIIIIIIIIIIIIIIIIIIIIIIIIIIIIIIIIIIIIIIIIIIIIIIIIIIIIIIIIIIIIIIIIIIIIIIIIIIIIIIIIIIIIIIIIIIIIIIIIIIIIIIIIIIIIIIIIIIIIIIIIIIIIIIIIIIIIIIIIIIIIIIIIIIIIIIIIIIIIIIIIIIIIIIIIIIIIIIIIIIIIIIIIIIIIIIIIIIIIIIIIIIIIIIIIIIIIIIIIIIIIIIIIIIIIIIIIIIIIIIIIIIIIIIIIIIIIIIIIIIIIIIIIIIIIIIIIIIIIIIIIIIIIIIIIIIIIIIIIIIIIIIIIIIIIIIIIIIIIIIIIIIIIIIIIIIIIIIIIIIIIIIIIIIIIIIIIIIIIIIIIIIIIIIIIIIIIIIIIIIIIIIIIIIIIIIIIIIIIIIIIIIIIIIIIIIIIIIIIIIIIIIIIIIIIIIIIIIIIIIIIIIIIIIIIIIIIIIIIIIIIIIIIIIIIIIIIIIIIIIIIIIIIIIIIIIIIIIIIII
>gi|52841392|ref|YP_095191.1| | GLOB
MIIYLSIWLIIGMKELIAFIHDLYKDRTEKSVKFESKGRVIVSPLMSKDDAQELFKSLKEILPEEARLKVRKSKQEPDQFRVVLFNPEKFFSFYAEHAAELLNRFKPLPTSSSGEEYCKWKYNPLSHLIEYTVPFSILDSDTKAKVTDTHEEAIQSKVNQYNEKLRSIYPNLKIIGTNSVEDSSPDKFFLGSFNYNDYKIIKNLNNPASLRQLAIGFFKEHPGHYTEEVAKKIPGDMKDEFTDIEPSSTKPSSTGS
IIIIIIIIIIIIIIIIIIIIIIIIIIIIIIIIIIIIIIIIIIIIIIIIIIIIIIIIIIIIIIIIIIIIIIIIIIIIIIIIIIIIIIIIIIIIIIIIIIIIIIIIIIIIIIIIIIIIIIIIIIIIIIIIIIIIIIIIIIIIIIIIIIIIIIIIIIIIIIIIIIIIIIIIIIIIIIIIIIIIIIIIIIIIIIIIIIIIIIIIIIIIIIIIIIIIIIIIIIIIIIIIIIIIIIIIIIIIIIIIIIIIIIIIIIIIIIII
>gi|52841343|ref|YP_095142.1| | GLOB
MKYFLKLSRQHSSNQKKRTQPAQFEDHHLRIRQPQYAPITIDLVGSVRFIFTFSLFCFRAIAGLLTGAISRKNLFDFVFNRTKTGLTGSIEIITVRRRLTKATQKIQEITPQKSLLERESEEPSISTNTKPTIKPNTTHKQNVFFTKSEEKSETKQFKAVESHDFNNSEELMAFMAKINELIAQDEAMASPKDENESSSTVGEEYIEKLIEIMKNSELLKHEFWSRLDQMTYKDIQLFVSKLSPTKEKGKFGSSDLDYLWRYFNGFEFEPSKRENRKDKFAVMLEALSEEQLKASFDSSDFLSLLNKDYYIETAANTLKRKQLALFASDSKRHDILNLMIKKLKPSAYLLGKLASVMPYATTKIKIALIDQIAHLPHSASFKIELAKLAEHHIGMNTQTYIKRYQSLPALPSNTTHSKPPLSKWASVPAVSKPIYTNIPVAKEDWTDEAFEAFLRELNATTYLINEKKIIDDLNSLPDHRIKMIIEKASSPDYKDMLKHFWMIESKTINHRSFIENRKNRLKIILENLSESQLKSSIKDNKFWDIFRNTQEPYCKMAAKVLSPRQFEIIISNATLERHADFAVIITQIKKDSSADKERLQQIIEAIIPHTTPWFALALERQIKGLLTSDKSLFEKFSTDLKKYLSKSLERPEVSLKYRRDRDLNRRAISHLLTEPLENSYKASFSL
IIIIIIIIIIIIIIIIIIIIIIIIIIIIIIIIIIIIIIIIIIIIIIIIIIIIIIIIIIIIIIIIIIIIIIIIIIIIIIIIIIIIIIIIIIIIIIIIIIIIIIIIIIIIIIIIIIIIIIIIIIIIIIIIIIIIIIIIIIIIIIIIIIIIIIIIIIIIIIIIIIIIIIIIIIIIIIIIIIIIIIIIIIIIIIIIIIIIIIIIIIIIIIIIIIIIIIIIIIIIIIIIIIIIIIIIIIIIIIIIIIIIIIIIIIIIIIIIIIIIIIIIIIIIIIIIIIIIIIIIIIIIIIIIIIIIIIIIIIIIIIIIIIIIIIIIIIIIIIIIIIIIIIIIIIIIIIIIIIIIIIIIIIIIIIIIIIIIIIIIIIIIIIIIIIIIIIIIIIIIIIIIIIIIIIIIIIIIIIIIIIIIIIIIIIIIIIIIIIIIIIIIIIIIIIIIIIIIIIIIIIIIIIIIIIIIIIIIIIIIIIIIIIIIIIIIIIIIIIIIIIIIIIIIIIIIIIIIIIIIIIIIIIIIIIIIIIIIIIIIIIIIIIIIIIIIIIIIIIIIIIIIIIIIIIIIIIIIIIIIIIIIIIIIIIIIIIIIIIIIIIIIIIIIIIIIIIIIIIIIIIIIIIIIIIIIIIIIIIIIIIIIIIIIIIIIIIIIIIIIIIIIIIIIIIIIIIIIIIIIIIIIIIIIIIIIIIIIIIIIIIIIII
>gi|52841849|ref|YP_095648.1| | TM
MHTKKDKKVISLQERVENAVDVSGAFDNCFFHNFALYLLTNNLPLPDDLFHFKSIINRNSKAEQLFEFFHNPESLNLFSILDKENDVSEPSGYLFEKSLILGFLLREWFPTQLVNNSAVKAEMLEGEKGVFSAFKNYKEYRSFMSKEELKSTEFGALYEANEAFLEYFYNRSESTLINKDSPFEKYFVGSSSDEEAIKNYWDAEGYTLYCQHLAKPQVKLSYIEIMTMMKVINQPLTIYDRSTSSIVAEYVNPKVNLPDFEVAIDALQGHYFLLKTEETEKELEEYERSYAQYKRDRSEILAHSDKPVSSLLVRATCPKGHLDEDPFIALIESLSEINSLSQIDTNLKNENTDIPNCNFLLKVGASVVGTSSALITLMGIAILSGQYDPGNSLAEEALATTVVSSIVGLGYGLYSFFSSSPKVSERDSTNGLSQKLKIN
IIIIIIIIIIIIIIIIIIIIIIIIIIIIIIIIIIIIIIIIIIIIIIIIIIIIIIIIIIIIIIIIIIIIIIIIIIIIIIIIIIIIIIIIIIIIIIIIIIIIIIIIIIIIIIIIIIIIIIIIIIIIIIIIIIIIIIIIIIIIIIIIIIIIIIIIIIIIIIIIIIIIIIIIIIIIIIIIIIIIIIIIIIIIIIIIIIIIIIIIIIIIIIIIIIIIIIIIIIIIIIIIIIIIIIIIIIIIIIIIIIIIIIIIIIIIIIIIIIIIIIIIIIIIIIIIIIIIIIIIIIIIIIIIIIIIIIIIIIIIIIIIIIIIIIIIIIIIIIIIIIIIIIIIIIIIIIIIIIIIIIIIIIIIIIIIIIIIIIIIIIMMMMMMMMMMMMMMMMMMMMMOOOOOOOOOOOOOMMMMMMMMMMMMMMMMMMIIIIIIIIIIIIIIIIIIIIIIIII
>gi|52842794|ref|YP_096593.1| | SP
MNFSIRVILLLTGFVSLAFSAPKFLTISDIHYGAENIAKDGQDTGKEFLDVTFKRFEELSQNVDFILHLGDLPTHSLFSIPKKEEYEQVVFHGLHEANPGQKPMFYITGNNDSLLGNYQPFSSDNKSPLNLALDWDGACAYCDGLIIDDTHMRKDGYYSSYVIPNNKEIILIALNSVQWTKTPVFLPKYPNQQRDAFVQLFWLEQQLKNHRAKQLLLAMHVPPGTAYNGNRFWHDIYLDRFLTLLDKYHQSYDQITILFSHSHMEEFRKIRLSDGSTIYAFSTPGISRAHHNNPGMKIFDLDKQMRVRNSTTYYTSDLYEWGNEYYQAMNTPDAIFPNCQNKTIPQCLDTLSPEQVCNNLEVGLFYGVKSTRVPYQGCIKTYQIN
SSSSSSSSSSSSSSSSSSSSOOOOOOOOOOOOOOOOOOOOOOOOOOOOOOOOOOOOOOOOOOOOOOOOOOOOOOOOOOOOOOOOOOOOOOOOOOOOOOOOOOOOOOOOOOOOOOOOOOOOOOOOOOOOOOOOOOOOOOOOOOOOOOOOOOOOOOOOOOOOOOOOOOOOOOOOOOOOOOOOOOOOOOOOOOOOOOOOOOOOOOOOOOOOOOOOOOOOOOOOOOOOOOOOOOOOOOOOOOOOOOOOOOOOOOOOOOOOOOOOOOOOOOOOOOOOOOOOOOOOOOOOOOOOOOOOOOOOOOOOOOOOOOOOOOOOOOOOOOOOOOOOOOOOOOOOOOOOOOOOOOOOOOOOOOOOOOOOOOOOOOOOOOOOOOOOOOOOOOOOOOOOO
>gi|52840358|ref|YP_094157.1| | GLOB
MITQVNQLDELQLKDLKTLRAECKKNDGSIPNLYIHILKQHRSLPTSFLYYQNGALIGFLSIYFFYDDAVEVAVLVSPQYRRQGIAKQLIKEALPLIKSQNYFNLIFSCPSRLNDNWLTSKGFTYLHSEYFMERDDLNPILDYIRPLSFRMATLEDIPILCGLDEVCFPDKNQDSVHRFQQILNEREYEIVIAMLNNHPIGKSHIRWQTKRATLSDIAILPKEQGKGFGSALIAHCINMILSEGKSRVDLDVETHNKKALNLYIQLGFHIQNACDYWSINVNQLAK
IIIIIIIIIIIIIIIIIIIIIIIIIIIIIIIIIIIIIIIIIIIIIIIIIIIIIIIIIIIIIIIIIIIIIIIIIIIIIIIIIIIIIIIIIIIIIIIIIIIIIIIIIIIIIIIIIIIIIIIIIIIIIIIIIIIIIIIIIIIIIIIIIIIIIIIIIIIIIIIIIIIIIIIIIIIIIIIIIIIIIIIIIIIIIIIIIIIIIIIIIIIIIIIIIIIIIIIIIIIIIIIIIIIIIIIIIIIIIIIIIIIIIIIIIIIIIIIIIIIIIIIIIIIIIIIIIIIIIIIIIIIIII
>gi|52842102|ref|YP_095901.1| | TM
MTDTPKANLAVDEIKEDTPKDQPLPEENTEILVKKLKVLETTQENFDQIKKHIAAVIDSLAKNRSFFGRVAAYWGEMQLWLKITLGIVLVVPTLTLGIAIQVASLIVVSVLTLVTYVGSALLLENHVQKEEHITDRLKEEMIGLADNLGKVIESFEPLRKQIAEQIEYFHKENDRLNLNVTQLSDHIMRLTKQAEQLQKTEQTLRKVREELEKTSETLDEKVQVQTELLQINQEELNRIREEIAKNEIELSEKISELDQVKKEMSVEIEKAETVTQVLKNTVEKLSQTAIADHNHRESFQNKLNDFLSNKEQSFNDVAQRICEAEHELCFVKEELNFSNKRYQELLERQEEVVKRLEQLQFSRKPTPYSNAKVLGKLGIMATEEKESPTPVSAEENTIPTQTLTG
IIIIIIIIIIIIIIIIIIIIIIIIIIIIIIIIIIIIIIIIIIIIIIIIIIIIIIIIIIIIIIIIIIIIIIIIIIIIIIIIIIMMMMMMMMMMMMMMMMMMOOOOMMMMMMMMMMMMMMMMMIIIIIIIIIIIIIIIIIIIIIIIIIIIIIIIIIIIIIIIIIIIIIIIIIIIIIIIIIIIIIIIIIIIIIIIIIIIIIIIIIIIIIIIIIIIIIIIIIIIIIIIIIIIIIIIIIIIIIIIIIIIIIIIIIIIIIIIIIIIIIIIIIIIIIIIIIIIIIIIIIIIIIIIIIIIIIIIIIIIIIIIIIIIIIIIIIIIIIIIIIIIIIIIIIIIIIIIIIIIIIIIIIIIIIIIIIIIIIIIIIIIIIIIIIIIIIIIIIIIIIIIIIIIIIIIIIIIIIIIIIIII
>gi|52842125|ref|YP_095924.1| | TM
MVRECTSFKGGLNLNFIENAEFESRKNIPPEEQRAVLIRNTLRLLMMGWNTSWTELFSWETFKAIYLQRDPLLLKEFRLAFQKGFDALFTQLSGRQFNSQQNEQIQLYLSNCLGYLPLFDLNPYESIKVPQRINDQWVMVDYYIKPIELTNHRGKNDLILRDDDRVFAYGLEPIDNPNAQSHLIFMGTTYPAGQGFISQLNTDLKGFETVGYSLYKNGRDRIKDWILKQNSKIHVCGISLGGSLSLLLAIDMGKYLSRVDALNPAGLHDTDNKVKYDKWYKIKKKPLVVVQQQGNDPVSFFGVWKKEWNILHVKPPKDKQGPNLFCDHFLNYAGFAETEFTYVSAEQQNAKRKARNFWLYSLGRGVLYYFGLAPYTYLIRPVIHYIAEKWPLIVFGIIPLLTIGTLIGLSTAGIIPAIVSIGTLAVFAISSGIFYLSFGLSNNEEDKNTWAGMFDFILKGKEKVPDENELKLAKLHHPSTPRNPEMDIYKNETAIDLTYKQINTYYQVTRCLLKQKEFLPLKDKPEKRFGGLSKKEALLASMNSASHDEVISLQIPKAKAVHIKHSLTLAAKIGMENEIELKSALKKEYNQYQIGKHQRLC
IIIIIIIIIIIIIIIIIIIIIIIIIIIIIIIIIIIIIIIIIIIIIIIIIIIIIIIIIIIIIIIIIIIIIIIIIIIIIIIIIIIIIIIIIIIIIIIIIIIIIIIIIIIIIIIIIIIIIIIIIIIIIIIIIIIIIIIIIIIIIIIIIIIIIIIIIIIIIIIIIIIIIIIIIIIIIIIIIIIIIIIIIIIIIIIIIIIIIIIIIIIIIIIIIIIIIIIIIIIIIIIIIIIIIIIIIIIIIIIIIIIIIIIIIIIIIIIIIIIIIIIIIIIIIIIIIIIIIIIIIIIIIIIIIIIIIIIIIIIIIIIIIIIIIIIIIIIIIIIIIIIIIIIIIIIIIIIIIIIIIIIIIIIIIIIIIIIIIIIIIIIIIIIIIIIIIIIIIIIIIIIIIIIIIMMMMMMMMMMMMMMMMMMMMMOOOMMMMMMMMMMMMMMMMMMMMMMMIIIIIIIIIIIIIIIIIIIIIIIIIIIIIIIIIIIIIIIIIIIIIIIIIIIIIIIIIIIIIIIIIIIIIIIIIIIIIIIIIIIIIIIIIIIIIIIIIIIIIIIIIIIIIIIIIIIIIIIIIIIIIIIIIIIIIIIIIIIIIIIIIIIIIIIIIIIIIIIIIIIII
>gi|52840315|ref|YP_094114.1| | GLOB
MQFCQMSKEIKKNLQNNNSAFVYLRSTGLATNSLSSILQYMTRIIVLTESAGIALGILGVLFSVIGFVSSTIARILDPTASKLSRVMSAGILIAAAAGAIPLIYLGTLFPAMWVYLGIGIMGFGILNSSYYLYSDVRKESALINQYKDNPEQYVESIKEKRQAKYEKLLNTRLDDKQARVLLVFKLYQLDKKLAFAKQEGPARLYDIVCHRKHTRSLERFIDLGTSLTSLIVGVSGLFWGIAAWPIGPILLGISLAVFSVSLSKSAIQFYRKVNKNNALLKEVLSNDRYVSLIDANLDNPYDIEEMGTVEKTQEKVCTHELSQESALSKDQEHKEHYTKLFQPVNKTALRPNDEETDELSCKPVLLQR
IIIIIIIIIIIIIIIIIIIIIIIIIIIIIIIIIIIIIIIIIIIIIIIIIIIIIIIIIIIIIIIIIIIIIIIIIIIIIIIIIIIIIIIIIIIIIIIIIIIIIIIIIIIIIIIIIIIIIIIIIIIIIIIIIIIIIIIIIIIIIIIIIIIIIIIIIIIIIIIIIIIIIIIIIIIIIIIIIIIIIIIIIIIIIIIIIIIIIIIIIIIIIIIIIIIIIIIIIIIIIIIIIIIIIIIIIIIIIIIIIIIIIIIIIIIIIIIIIIIIIIIIIIIIIIIIIIIIIIIIIIIIIIIIIIIIIIIIIIIIIIIIIIIIIIIIIIIIIIIIIIIIIIIIIIIIIIIIIIIIIIIIIIIIIIIIIIIIIIIIIIIIIIII
>gi|52840436|ref|YP_094235.1| | GLOB
MYSKYPAFFLNKNIKSSSGVQFSNVVKIPSAIESLYRGDNNLTGIIFLLPTLITGVFCQNFPEVVDIEQIRLHKLTNLSNDFHMVSMSEDPQIALDWGNGCFITIDPVSFSDYIVDVHATFSENQLNLPGRMEREKEHVALAVPFCSIKKITIHNKELANPFYLSIPQENHEAKMELNTLYGELISLLRKKYTQEVDEKEEQIALRTYAIRYLDFYAKFCGCDNPFDKTIAQLSELYPEFMSNFLQSSHFSSKTGLMKEIVVNSLDNLFKEHPYIDASYIYRVKESTTCYEDDWAKPVYDTKS
IIIIIIIIIIIIIIIIIIIIIIIIIIIIIIIIIIIIIIIIIIIIIIIIIIIIIIIIIIIIIIIIIIIIIIIIIIIIIIIIIIIIIIIIIIIIIIIIIIIIIIIIIIIIIIIIIIIIIIIIIIIIIIIIIIIIIIIIIIIIIIIIIIIIIIIIIIIIIIIIIIIIIIIIIIIIIIIIIIIIIIIIIIIIIIIIIIIIIIIIIIIIIIIIIIIIIIIIIIIIIIIIIIIIIIIIIIIIIIIIIIIIIIIIIIIIIIIIIIIIIIIIIIIIIIIIIIIIIIIIIIIIIIIIIIIIIIIIIIIIIII
>gi|52841978|ref|YP_095777.1| | GLOB
MTFTPPEFKILSVNTRNLETIFSTLLGRYKIITDPPVSEAVSSGEIIRNTLETLLARTHKVVICKTDRETARDVFKQLSNELREVLKENNEEKNKQAILFLLGALLHRYFRLIKEYDNFNSYIPYPSFLFSKPPSNVKDCRLFQAIRLALGLPEVMERNYRINDLKILDVTTIVTALETFRDNMQLIVGKDEGKMPRYKSYPHFAADKNFETYLQEIIDEHKRRNPVVLNQFKAINFIQSLVKQIEEEQRQIEEALTHLGKFLPKTCSDFKTISLELMEEQIKAQIESNVLQEKIIDLLYTGHIQENFSTMDCGSFIEAMKNCNSSLARYRALGGYCLLLQNEGVKEQLRFCIHQALGVEINPNELTDKDMLDAIRLLKTYFEANPKVELNFDFFNGKGSMNTFILQTELALAKKVQTVNKAQEDNSETRTTSLFV
IIIIIIIIIIIIIIIIIIIIIIIIIIIIIIIIIIIIIIIIIIIIIIIIIIIIIIIIIIIIIIIIIIIIIIIIIIIIIIIIIIIIIIIIIIIIIIIIIIIIIIIIIIIIIIIIIIIIIIIIIIIIIIIIIIIIIIIIIIIIIIIIIIIIIIIIIIIIIIIIIIIIIIIIIIIIIIIIIIIIIIIIIIIIIIIIIIIIIIIIIIIIIIIIIIIIIIIIIIIIIIIIIIIIIIIIIIIIIIIIIIIIIIIIIIIIIIIIIIIIIIIIIIIIIIIIIIIIIIIIIIIIIIIIIIIIIIIIIIIIIIIIIIIIIIIIIIIIIIIIIIIIIIIIIIIIIIIIIIIIIIIIIIIIIIIIIIIIIIIIIIIIIIIIIIIIIIIIIIIIIIIIIIIIIIIIIIIIIIIIIIIIIIIIIIIIIIIIIIIIIIIIIIIIIIIIIIII
>gi|52841417|ref|YP_095216.1| | TM
MCIEKILEPVIMSGIKKFNLTYQQVPKIFSLPESVFLSKDVELIPEEVLKQTKTQKNIVAKTIEQIDKDLERTCYVDFDGLTVAQLKSDWLTVNPQGDLALSEGVYPSFSQGDNTGAVIGEILQTKHFSLPLSEEDPKAFMEVTRNTTRICFSYKNSAGQPSGFSLVAAPNGDSEGNHKGWIISVIQNTVGNYKGRKVSVLASPNYVRSEAQSTVDMDTPDAIERELKRVINNDKVASLIKGIFKEDGTLNADYIRQLASRIKGNRNIDDRDRKSAQFNILIELAEQLDDEKLRHYINSIKADMAADIEFFKDGIYEQHLSELSNKISLSLSKMPSVNKKTTEIGRILNNISERYAQIKMIEDAQRKNPELSHIFKAMAQKIKSDFHDIKFDGTHHDNRNILLLSQFEVASVEQKIRNYYQTNPLVKQYFVDKDKANHHLQVELSRLSPPKNEGFFSRNKDSFGFSIFMGLIVGVSAALFLTGVLAPIGVALIAVGAALITTGLVGSIDIYVNEKEYANETSHYSHEVKCLRSAHREHLVRLEKNLHEQINLSDFLTPDKPEFLSGIKVNKKKPLTPERVAHALWLQDKSARDTSVAKNRFSIWAAKQENLDFGIEEVESVIKQRYVMKS
IIIIIIIIIIIIIIIIIIIIIIIIIIIIIIIIIIIIIIIIIIIIIIIIIIIIIIIIIIIIIIIIIIIIIIIIIIIIIIIIIIIIIIIIIIIIIIIIIIIIIIIIIIIIIIIIIIIIIIIIIIIIIIIIIIIIIIIIIIIIIIIIIIIIIIIIIIIIIIIIIIIIIIIIIIIIIIIIIIIIIIIIIIIIIIIIIIIIIIIIIIIIIIIIIIIIIIIIIIIIIIIIIIIIIIIIIIIIIIIIIIIIIIIIIIIIIIIIIIIIIIIIIIIIIIIIIIIIIIIIIIIIIIIIIIIIIIIIIIIIIIIIIIIIIIIIIIIIIIIIIIIIIIIIIIIIIIIIIIIIIIIIIIIIIIIIIIIIIIIIIIIIIIIIIIIIIIIIIIIIIIIIIIIIIIIIIIIIIIIIIIIIIIIIIIIIIIIIIIIIIIIIIIIIIIIIIIIIIIIIIIIIIIIIIIIIIIIIIIIIIIMMMMMMMMMMOOOOOOOOOOOOOOOOOOOOOOOOMMMMMMMMMMIIIIIIIIIIIIIIIIIIIIIIIIIIIIIIIIIIIIIIIIIIIIIIIIIIIIIIIIIIIIIIIIIIIIIIIIIIIIIIIIIIIIIIIIIIIIIIIIIIIIIIIIIIIIIIIIIIIIIIIIIIII
>gi|52841133|ref|YP_094932.1| | GLOB
MHLTREVNIMSILSAVSRVINNFSTEIKNRVVEVGSNLKKSTEEFIGEVVIKAAVNRLKQGMLNALSSSNDTTKDNGNDLSTNSPDIEDVSAPTLSSKKKTEANTTLVGSTGIMQKLLGNIGVNSEQSIEVLSKHFNGAVERFTQDVSKAANEAVCEKIKSIQPEDVVKGINSLIGNTLKVDSESGDTTLSFKLESAVQILGVILAAMGMLMFASQTKSTEQKTLEIEHLPTEEIQPPSLAIH
IIIIIIIIIIIIIIIIIIIIIIIIIIIIIIIIIIIIIIIIIIIIIIIIIIIIIIIIIIIIIIIIIIIIIIIIIIIIIIIIIIIIIIIIIIIIIIIIIIIIIIIIIIIIIIIIIIIIIIIIIIIIIIIIIIIIIIIIIIIIIIIIIIIIIIIIIIIIIIIIIIIIIIIIIIIIIIIIIIIIIIIIIIIIIIIIIIIIIIIIIIIIIIIIIIIIIIIIIIIIIIIIIIIIIIIIIIIIIIIIIII
>gi|52842186|ref|YP_095985.1| | TM
MESVFSGESKFLLHHVSIHMNISTYEFVNNTITEESRVMALSEIIINDIVQSQTNAVISESNYHILRQYLLERKPLSRVLNPINSLLSEHCNQDKQAIINHLTQLACESQRNHDLQEARSDEQEGINENSLMINYRSELLTLENTLKELDTKCYQQQRQYNQVSRQFNELKVNMTHINQSIDRVRYERQLLDQQLNHPYSDGNVYTNPPTHTGIYPDLSPPQDRHTRDRLLQEENRLIEERQKLMHLINSKETEKNKEEQNLNRLHKEKKEAEGRYSEVKHQIDVVLPNSEQQRQIRNQERLARENARASYDPHLLQLSHKNLEALKSQIETQIRELDERRNQLMGEATDISYKIYLTQLEQVLQESEKGPQITFNENNALKMILAMMKNMEEMAEKEKDISSSIDKERHNLHSLQKSLVGYTRQLERYLTSDPHLVKQNKALTEENTQLKQYSESADNWRTKAFYASLFSVGGSLISTGILNTFIISPVFFAIPGALAALGVVSLVIAVVSYCQKYFSDMQMEQNNQKIEKNELILMKQWKKANELSLSTIPSLNAKIEQSEKELYALEQKLQDQQHAMSLLLNKAQNVTSNYGGSSNFFGNTTGNVFYLPSAPLHEDSPLYPEIEGERVNYGY
IIIIIIIIIIIIIIIIIIIIIIIIIIIIIIIIIIIIIIIIIIIIIIIIIIIIIIIIIIIIIIIIIIIIIIIIIIIIIIIIIIIIIIIIIIIIIIIIIIIIIIIIIIIIIIIIIIIIIIIIIIIIIIIIIIIIIIIIIIIIIIIIIIIIIIIIIIIIIIIIIIIIIIIIIIIIIIIIIIIIIIIIIIIIIIIIIIIIIIIIIIIIIIIIIIIIIIIIIIIIIIIIIIIIIIIIIIIIIIIIIIIIIIIIIIIIIIIIIIIIIIIIIIIIIIIIIIIIIIIIIIIIIIIIIIIIIIIIIIIIIIIIIIIIIIIIIIIIIIIIIIIIIIIIIIIIIIIIIIIIIIIIIIIIIIIIIIIIIIIIIIIIIIIIIIIIIIIIIIIIIIIIIIIIIIIIIIIIIIIIIIIIIIIIIIIIIIIIIIIIIIIIIIIIIIIIIIIIIIIIIIIIIIIIIIIIIIIIIIIIIIIMMMMMMMMMMOOOOOOOOOOOOOOOOOOOOOOOOOOOMMMMMMMMMMMIIIIIIIIIIIIIIIIIIIIIIIIIIIIIIIIIIIIIIIIIIIIIIIIIIIIIIIIIIIIIIIIIIIIIIIIIIIIIIIIIIIIIIIIIIIIIIIIIIIIIIIIIIIIIIIIIIIIIIIIIIII
>gi|52841382|ref|YP_095181.1| | GLOB
MYMDLGSDNMALSKEIQNKSLRSLIQKYARQLNETDKKLIELINNLAAADDIPLYAQNQNVINLLIKTIKDSQSEHNPDLEGTSYFIYGLITAEMEAQSEINRQRHLMQGRFDETALHLRTERDQMQDHDMTLLMPKSQGRIVVMAVLNRYDSHSANAIIETLASDVFNPEVHYIMIPVGPGHWRGVYLSKPQGGTSDTAYDLELFDPYGPEGAAVLDDYVLDLLNQCGVPKELVNIRHTGPKHPQGDAYSCGDFTCAYSHKKMKEFGAPEGSYNPILIDTLDNLGNEDNVLRMTTREETRALVDKDRGRQHIHPAVQSMRAADKKEAISSTDKLKTGAKGISFEIENANKSKKATIRQTVKESQLSPAMRTGLIIGGGTFTSGGVGAIIGGLMGFFLLPGLGVLMGAIAGAFIGVGAGLLISGIIANAFWNSTPLNIVKAHESNTEIQRVDLKSDSAGKPDKECSEKDEKPIHSPTLFFTLATQERNTNDMADELSSSGPKT
IIIIIIIIIIIIIIIIIIIIIIIIIIIIIIIIIIIIIIIIIIIIIIIIIIIIIIIIIIIIIIIIIIIIIIIIIIIIIIIIIIIIIIIIIIIIIIIIIIIIIIIIIIIIIIIIIIIIIIIIIIIIIIIIIIIIIIIIIIIIIIIIIIIIIIIIIIIIIIIIIIIIIIIIIIIIIIIIIIIIIIIIIIIIIIIIIIIIIIIIIIIIIIIIIIIIIIIIIIIIIIIIIIIIIIIIIIIIIIIIIIIIIIIIIIIIIIIIIIIIIIIIIIIIIIIIIIIIIIIIIIIIIIIIIIIIIIIIIIIIIIIIIIIIIIIIIIIIIIIIIIIIIIIIIIIIIIIIIIIIIIIIIIIIIIIIIIIIIIIIIIIIIIIIIIIIIIIIIIIIIIIIIIIIIIIIIIIIIIIIIIIIIIIIIIIIIIIIIIIIIIIIIIIIIIIIIIIIIIIIIIIIIIIIIIIIIIIIIIIIIIIIIIIIIIIIIIIIIIIIIIIIIIIIIIIIIIIIIIIIIII
>gi|52843080|ref|YP_096879.1| | TM
MEFFMWDKIKEWYKNNKSYLTMLLIGSAVVGLSVTFLALFFPPVLAAFASISIFGMAPLAFLTSLHLPLAVLTLGCIVTGAAFGAILGGLVAWKQSISIAKHVYSYFGHKQEHQVEINEEDTYRYLMGHLEGEASESFEVEVDEEFNDYTSTDSAEDRPNPLNFSTDSNHQALDGGYEMTELRI
IIIIIIIIIIIIIIIIIIIIIIIIIIIIIIIIIIIIIIIIIIIIIIIIIIIIIIIIIIIIIIIIIIIIIIMMMMMMMMMMOMMMMMMMMMMIIIIIIIIIIIIIIIIIIIIIIIIIIIIIIIIIIIIIIIIIIIIIIIIIIIIIIIIIIIIIIIIIIIIIIIIIIIIIIIIIIIIIIIIIIIII
>gi|52841853|ref|YP_095652.1| | GLOB
MQNEKEVKELIQSDKKKRVTWNDNQNEGQIDEKFLKIGTASTPYKNKLDESIAQLMEEGYSEIEATAITGKSVTPAGMVIYNNPVFYKSKESIDIEKANRYNFFSIKNIGLGIVALAAAATVGLVVSKNS
IIIIIIIIIIIIIIIIIIIIIIIIIIIIIIIIIIIIIIIIIIIIIIIIIIIIIIIIIIIIIIIIIIIIIIIIIIIIIIIIIIIIIIIIIIIIIIIIIIIIIIIIIIIIIIIIIIIIIIIIIIIIIIIIII
>gi|52840345|ref|YP_094144.1| | GLOB
MKQLISIIKGQIQQLPIPDLKHLLLSHLKEDAHDLTELFCQQIPAQKNQFSLNHSVPFGLPASLSVLTIFLTYAPNLLHRELSEQLLTMLDSIKETETSVDNQLAERCTRQLNYYSDAKPVLIALKERGAKDLIQILEQADERSLSAFSHLAKDTDLNVLIETFLVKNNKDLDLVNRNHLVQFLRQPDLAGWLTRFLDSLTDESINALSIRLLLSLVSSEKAIEKLKEARVCLAQYPFSIDLHAMRAVFDFYQYELKRDLFSPESHLVMQLLHDLLKNTKLDKQQEFFQGLSQETVLLIIEYCIAEYNKTTGEEKQNCKNLLTRLCSAFSDSSQDFLGEIRTKINQLDLYLFDTPQLYQLASDLITKSYNSGKEPLSSYPIALLLSMPQFVGVCTPKVLKQLVERYSLYTLTLNQKDYKQDLCFKEYAPYFDEINEHMAQIERNLCIHPEAQSFWLDKKYSLLQFRVEISKSALLHQMECLLEANKGGDELHNKGLEVLYHYYALSYPNLRSDLFLKVVNHIYSRFFIKGNNETEARNGLFHWLKQSFPLIDKLPKELDRKKEIFLYNSAGKKIGFLGESNAAMTFVNEEIVLLARTGSMDINEPLYDQEGLVLGYLTEESCLRSESAIHKNAAAWVLAGLSKSDLESSSFGLESLLHNVLFENAIGVLYQCESICLDANKRIWLNNKLLKEIQEAPGEIPASVLYPLLDHFEDETVFELLGVIRNKNNALELFHYILNRDSRRSILLNGLYESDFQRFLEHQGADVCLADYLVNYYDKPWFSEVLLRFAYHGKKYKKPDLLSSALTFITKEISQDKKQETICDAVLDRLINSEACAALVLKEFLGDRTHNSIQKVNNPEIGKVSQFFDRRHIVPLIAQLNKTSYWEQNAQYKLALHILANQHGRLFSETDLNLDSPQAWQSKELKELACFTSRHLSKKRPFDNKHDIGYRVLGELLFRCANAGITSLFYKHKALNRAITRLSITEPFLVRMVDKLWMPKGIRELYGKSLFFKGSWFDDQVFLQKELKDHHPLLDWSHFIKQTWSKRDKQKKSPIICSYLLSYTGKKSVLLHLLQDYFNSFQGMPDYIRPVSQLLRFFPQRDVSAVIYDALEAEMIKKPQSLDRQILSDMAFYYGKQLARKDTSFPQADINLLTYWGQNKHYSLVKRGCELLVRDCEDKGVKKRLISAAKEAEVEQDLSSSVQTFYFGLIKFFKRLWHYGFNAENSSSKIIKFCDDRTPGPTRKKAGDLINAPVAESRTNSLHLGFSERRKQLISLLATIKSSPAHFTRVVNYSDNTQTFFGEQSKQSIDYNTPAIPSNFESIM
IIIIIIIIIIIIIIIIIIIIIIIIIIIIIIIIIIIIIIIIIIIIIIIIIIIIIIIIIIIIIIIIIIIIIIIIIIIIIIIIIIIIIIIIIIIIIIIIIIIIIIIIIIIIIIIIIIIIIIIIIIIIIIIIIIIIIIIIIIIIIIIIIIIIIIIIIIIIIIIIIIIIIIIIIIIIIIIIIIIIIIIIIIIIIIIIIIIIIIIIIIIIIIIIIIIIIIIIIIIIIIIIIIIIIIIIIIIIIIIIIIIIIIIIIIIIIIIIIIIIIIIIIIIIIIIIIIIIIIIIIIIIIIIIIIIIIIIIIIIIIIIIIIIIIIIIIIIIIIIIIIIIIIIIIIIIIIIIIIIIIIIIIIIIIIIIIIIIIIIIIIIIIIIIIIIIIIIIIIIIIIIIIIIIIIIIIIIIIIIIIIIIIIIIIIIIIIIIIIIIIIIIIIIIIIIIIIIIIIIIIIIIIIIIIIIIIIIIIIIIIIIIIIIIIIIIIIIIIIIIIIIIIIIIIIIIIIIIIIIIIIIIIIIIIIIIIIIIIIIIIIIIIIIIIIIIIIIIIIIIIIIIIIIIIIIIIIIIIIIIIIIIIIIIIIIIIIIIIIIIIIIIIIIIIIIIIIIIIIIIIIIIIIIIIIIIIIIIIIIIIIIIIIIIIIIIIIIIIIIIIIIIIIIIIIIIIIIIIIIIIIIIIIIIIIIIIIIIIIIIIIIIIIIIIIIIIIIIIIIIIIIIIIIIIIIIIIIIIIIIIIIIIIIIIIIIIIIIIIIIIIIIIIIIIIIIIIIIIIIIIIIIIIIIIIIIIIIIIIIIIIIIIIIIIIIIIIIIIIIIIIIIIIIIIIIIIIIIIIIIIIIIIIIIIIIIIIIIIIIIIIIIIIIIIIIIIIIIIIIIIIIIIIIIIIIIIIIIIIIIIIIIIIIIIIIIIIIIIIIIIIIIIIIIIIIIIIIIIIIIIIIIIIIIIIIIIIIIIIIIIIIIIIIIIIIIIIIIIIIIIIIIIIIIIIIIIIIIIIIIIIIIIIIIIIIIIIIIIIIIIIIIIIIIIIIIIIIIIIIIIIIIIIIIIIIIIIIIIIIIIIIIIIIIIIIIIIIIIIIIIIIIIIIIIIIIIIIIIIIIIIIIIIIIIIIIIIIIIIIIIIIIIIIIIIIIIIIIIIIIIIIIIIIIIIIIIIIIIIIIIIIIIIIIIIIIIIIIIIIIIIIIIIIIIIIIIIIIIIIIIIIIIIIIIIIIIIIIIIIIIIIIIIIIIIIIIIIIIIIIIIIIIIIIIIIIIIIIIIIIIIIIIIIIIIIIIIIIIIIIIIIIIIIIIIIIIIIIIIIIIIIIIIIIIIIIIIIIIIIIIIIIIIIIIIIIIIIIIIIIIIII
>gi|52843106|ref|YP_096905.1| | GLOB
MSYSKIDVLERKWSSLEAIVKSYTDPVEYHLSEIKKLMTAEFVVDFSSHAIYLHTEYVHRFTQQLINLRNTSPNDEKLLYIHQLWTDLLNCRNQNPLKIKHHKKLDGECTFNFSLKMMEGKPYGFKEVQILDPNNTAELNKAMGEIKRIDSLAHGANFGDLPFIGDIVLSSMLHYKETICFIAKDKNDEVIGYCWGMMLRDIPAGEKNKVNVFWVMNLAKHPDFYDPNIKVGEALRQHLANTLSKNPDCHFLGYEHVLNHNFHLAIVDGGVPKKEETISIGQNQYQAKSLVKYEPLKMQYDRKHIIKTNNHQYPYPKVDVIKSNFFTALWYAAPTAFDFILGGILIYGRAYYQQWTHSMLGQPVTHRIEKPISQEQQICDLNILKRIILSDVWGQQGTTLFFDACIPNTIQKLQQLVKEDQIEFPSLQQCVAKSGWALCRSKLTAYFYFAITQSQYPSAAINLLIQNDMTPKKWIELISEERQISAQQSSERASI
IIIIIIIIIIIIIIIIIIIIIIIIIIIIIIIIIIIIIIIIIIIIIIIIIIIIIIIIIIIIIIIIIIIIIIIIIIIIIIIIIIIIIIIIIIIIIIIIIIIIIIIIIIIIIIIIIIIIIIIIIIIIIIIIIIIIIIIIIIIIIIIIIIIIIIIIIIIIIIIIIIIIIIIIIIIIIIIIIIIIIIIIIIIIIIIIIIIIIIIIIIIIIIIIIIIIIIIIIIIIIIIIIIIIIIIIIIIIIIIIIIIIIIIIIIIIIIIIIIIIIIIIIIIIIIIIIIIIIIIIIIIIIIIIIIIIIIIIIIIIIIIIIIIIIIIIIIIIIIIIIIIIIIIIIIIIIIIIIIIIIIIIIIIIIIIIIIIIIIIIIIIIIIIIIIIIIIIIIIIIIIIIIIIIIIIIIIIIIIIIIIIIIIIIIIIIIIIIIIIIIIIIIIIIIIIIIIIIIIIIIIIIIIIIIIIIIIIIIIIIIIIIIIIIIIIIIIIIIIIIIIIIIIIIIIIIIII
>gi|52841585|ref|YP_095384.1| | GLOB
MFLPKGGQKMSRSKDEVLEANDSLFGITVQTWGTNDRPSNGMMNFADQQFFGGDVGHASINMKLPVTDKTKQWIEKYCYSQTYDQFKKVKGNEDKTYEEYLKTAKRLIPVELKTQVTRKAQYDSNGNLVTTHEKAYEQIYFDIDWSWWPGRLQNTEDDMVWEREGKHFEYDEKWKEYLQPEQRVHRGKLGSRKMDYAPTSIIHQRDIPTSELEKITRDHKIHTIEEKLNVVKLLQSKIDEMPHTKMSPSMELMFKNLGINVEKLLDETKDNGVDPTNLEAMREYLTNRLTERKLELETELSEAKKEVDSTQVKNKVEDVYYDFEYKLNQVRKKMEEVNSQLEKMDSLLHKLEGNTSGPIPYTAEIDELMSVLPFLKEELELENGTLSPKSIENLIDHIDELKNELASKQEKKNERNLNLIKKYEELCEQYKDDEEGLEEALWEEGIDVEEVNSAKKDISKPAPEIQKLTDLQEQLRNHKESGVKLSSELEETLNSSVKMWKTKIDSPCQVISESSVKALVSKINSTRPELVKEKEQLPEQEESLSKEAKKAQEELIKIQEFSQFYSENSSAYMVIGLPPHHQVSLPLAVNGKRGLHPEAMLKKMHELVAGPEKKEFNLHTNNCSLTSIEVLSAGAQHDPLLHSIMGTRALGFFGTPQQVLENAKLTSKTINEGKKSNIFTPLVTASPLDRALGYAMSIYMDPEASKAKQNAGLALGVLVGLAKTPGIIIGSLLNPKQGFNDILNTLNLVYSRNSTGLKVGLTLMALPAMIVLAPLAAIQKGVEVIAETIAKPFKLIANLFKQKPESTDEITVSVGSKKVAEKEGSYSNTALAGLVNSKIKSKIDENTITVEFQKSPQKMIEEFESQLKENPGKVVVLSEKAHNAVLKFVSKSDDEALKQKFYDCCNQSVARSQKFAPKTRDEIDELVEEVTSTDKTELTTSPRQEPSMSSTIDEEENIDSEHQIETGTESTMRI
IIIIIIIIIIIIIIIIIIIIIIIIIIIIIIIIIIIIIIIIIIIIIIIIIIIIIIIIIIIIIIIIIIIIIIIIIIIIIIIIIIIIIIIIIIIIIIIIIIIIIIIIIIIIIIIIIIIIIIIIIIIIIIIIIIIIIIIIIIIIIIIIIIIIIIIIIIIIIIIIIIIIIIIIIIIIIIIIIIIIIIIIIIIIIIIIIIIIIIIIIIIIIIIIIIIIIIIIIIIIIIIIIIIIIIIIIIIIIIIIIIIIIIIIIIIIIIIIIIIIIIIIIIIIIIIIIIIIIIIIIIIIIIIIIIIIIIIIIIIIIIIIIIIIIIIIIIIIIIIIIIIIIIIIIIIIIIIIIIIIIIIIIIIIIIIIIIIIIIIIIIIIIIIIIIIIIIIIIIIIIIIIIIIIIIIIIIIIIIIIIIIIIIIIIIIIIIIIIIIIIIIIIIIIIIIIIIIIIIIIIIIIIIIIIIIIIIIIIIIIIIIIIIIIIIIIIIIIIIIIIIIIIIIIIIIIIIIIIIIIIIIIIIIIIIIIIIIIIIIIIIIIIIIIIIIIIIIIIIIIIIIIIIIIIIIIIIIIIIIIIIIIIIIIIIIIIIIIIIIIIIIIIIIIIIIIIIIIIIIIIIIIIIIIIIIIIIIIIIIIIIIIIIIIIIIIIIIIIIIIIIIIIIIIIIIIIIIIIIIIIIIIIIIIIIIIIIIIIIIIIIIIIIIIIIIIIIIIIIIIIIIIIIIIIIIIIIIIIIIIIIIIIIIIIIIIIIIIIIIIIIIIIIIIIIIIIIIIIIIIIIIIIIIIIIIIIIIIIIIIIIIIIIIIIIIIIIIIIIIIIIIIIIIIIIIIIIIIIIIIIIIIIIIIIIIIIIIIIIIIIIIIIIIIIIIIIIIIIIIIIIIIIIIIIIIIIIIIIIIIIIIIIIIIIIIIIIIIIIIIIIIIIIIIIIIIIIIIIIIIIIIIIIIIIIIIIIIIIIIIIIIIIIIIIIIIIIIIIIIIIIIIIIIIIIIIII
>gi|52842716|ref|YP_096515.1| | GLOB
MFSYLDKLLDGIFGYQKSDTSQLSTSTPPTLTTVPLKQEYFVKIGESETQDLGLLPVVSKRHNQSVPLEEIPFEDTRLELIELYIALLKQCVLDEKLKSIPAQYLISHYLFIKTLAANEGNKGRKDLYLNLSQKVADYLEKNESKIWSMAVECAKTSEYPIVDWIKKHHLHFNFIRAFILDYNKKSLTHNQRAFMQQFRDSAAFFFPDQVYLAWLTQSYEPGSILNPMYRESRSTHYYHANITDNLLLRTRPKQVNFGPQHFFQKGKGPVKNTYRFNINDGKLMRIQGRTLLFSTNKGNEVIAVKVQKKGEPQSALSNEFQMADYLLKHQRRLNLQSQLPTPLSQYSINRTEILEKCSKSPDFEKFKNLISDAKSLEIYVYKATPSYFTYLHDKQQSFSQLTSSVQKNVHDLFVLLREGIVFPYLADMFHTHIDESKRSDKGRYQTLVELLSALQSQMGRLDKWQKAVEFVNLRASGIADLGDNLPLTSFLTVSDWTKHYHAELLTGVYHPSFLFLDKSSGSVRSLFNSRRKIFGNYLYLNIIAEYLLVIQLVIGCYGDKVTRKMNSKSKAKVWEHLAELMFSSCAEAVNLITGMPKSRALAFLKQRANVRKHTQQTSFWMTPDYSNLDRLSVQSQQSTLYPGESDYEINSDLISGVGLSLDGINQDLGDYNQASPLRELEKLLYATVTLIEGTQQLDKQFFQQLDETEKMILSAAGVDKCYQAVAKLLDLARPGCQMQRRLAFTYYEMIKRIYPCSNPADVRFELVAKEEAIIKIQRFWREHKKENQSLEKGFDFDRNTSSSQSPL
IIIIIIIIIIIIIIIIIIIIIIIIIIIIIIIIIIIIIIIIIIIIIIIIIIIIIIIIIIIIIIIIIIIIIIIIIIIIIIIIIIIIIIIIIIIIIIIIIIIIIIIIIIIIIIIIIIIIIIIIIIIIIIIIIIIIIIIIIIIIIIIIIIIIIIIIIIIIIIIIIIIIIIIIIIIIIIIIIIIIIIIIIIIIIIIIIIIIIIIIIIIIIIIIIIIIIIIIIIIIIIIIIIIIIIIIIIIIIIIIIIIIIIIIIIIIIIIIIIIIIIIIIIIIIIIIIIIIIIIIIIIIIIIIIIIIIIIIIIIIIIIIIIIIIIIIIIIIIIIIIIIIIIIIIIIIIIIIIIIIIIIIIIIIIIIIIIIIIIIIIIIIIIIIIIIIIIIIIIIIIIIIIIIIIIIIIIIIIIIIIIIIIIIIIIIIIIIIIIIIIIIIIIIIIIIIIIIIIIIIIIIIIIIIIIIIIIIIIIIIIIIIIIIIIIIIIIIIIIIIIIIIIIIIIIIIIIIIIIIIIIIIIIIIIIIIIIIIIIIIIIIIIIIIIIIIIIIIIIIIIIIIIIIIIIIIIIIIIIIIIIIIIIIIIIIIIIIIIIIIIIIIIIIIIIIIIIIIIIIIIIIIIIIIIIIIIIIIIIIIIIIIIIIIIIIIIIIIIIIIIIIIIIIIIIIIIIIIIIIIIIIIIIIIIIIIIIIIIIIIIIIIIIIIIIIIIIIIIIIIIIIIIIIIIIIIIIIIIIIIIIIIIIIIIIIIIIIIIIIIIIIIIIIIIIIIIIIIIIIIIIIIIIIIIIIIIIIIIIIIIIIIIIIIIIIIIIIIIIIIIIIIIII
>gi|52840763|ref|YP_094562.1| | GLOB
MTDLRTEIESLIHNGLLPDREYVSAKRFINHYANTNEFWAGLALVGITPIINGLYACYYASRTVWATLRTVGNLLILKPGLALDALKDVGCHLTLSTCLLLMAPIHALTHAVEILTRVISSWFVGQEPRHDLLETGLMAKWANRVSGYQMVNELPSSNYLNKARFFSSYNNAWDCLEQMASPMTSLAKGGFHSLVEALYGVESAIECIVNLAICKPLHAKENFHNLQVHFGLAVSLAVMTPINALVEGIAFMTRLGTTWVSACLKPEVTETEHENTTAYQFN
IIIIIIIIIIIIIIIIIIIIIIIIIIIIIIIIIIIIIIIIIIIIIIIIIIIIIIIIIIIIIIIIIIIIIIIIIIIIIIIIIIIIIIIIIIIIIIIIIIIIIIIIIIIIIIIIIIIIIIIIIIIIIIIIIIIIIIIIIIIIIIIIIIIIIIIIIIIIIIIIIIIIIIIIIIIIIIIIIIIIIIIIIIIIIIIIIIIIIIIIIIIIIIIIIIIIIIIIIIIIIIIIIIIIIIIIIIIIIIIIIIIIIIIIIIIIIIIIIIIIIIIIIIIIIIIIIIIIIIIIII
>gi|52841198|ref|YP_094997.1| | TM
MRYILPAGALTSLNFLRDDYQSERKVDLDQPPSLIGVPTLFGGTDVIARDKQTKFIKKMIVVLRANLAKEEEITTPEQWEANLTASRVVIAACLYVQSQISSPKNNSALYRLINKDLGITDTNYLDDEDKEICFLAANRVVNSSLSAFSDANAALRKANMKPFTEQEWSDFSKFVSSVSVKKVSTNPYSNYPVTSITQPLFGAAFSYTGATIGYLGGDVISQSSKAMSTKLQITTMVGSSLLMLGTTGPMGVALFSQIIASKLVTAFFSISLAHVLGTTMGIIGQGVGMGIGLPLDYAYRLIWKASATIMNYYSNYPNTSQMTGIRIADGKSIMNGIVIEYTPSSDLKTEEGQQTVEITEEGKLLINGKEVTIPDGGVQLPLELINELKAQLKLQEEKVSEEDSSSSTLLATI
IIIIIIIIIIIIIIIIIIIIIIIIIIIIIIIIIIIIIIIIIIIIIIIIIIIIIIIIIIIIIIIIIIIIIIIIIIIIIIIIIIIIIIIIIIIIIIIIIIIIIIIIIIIIIIIIIIIIIIIIIIIIIIIIIIIIIIIIIIIIIIIIIIIIIIIIIIIIIIIIIIIIIIIIIIIIIIIIIIIIIIIIIIIIIIIIIIIIIIIIMMMMMMMMMMOOOOOOOOOOOOOOOOOOOOOOOOOOOOOOOOOOOOOOOOOOOOOOOOOOOOOOOOOOOOOOOOOOOOOOOOOOOOOOOOOOOOOOOOOOOOOOOOOOOOOOOOOOOOOOOOOOOOOOOOOOOOOOOOOOOOOOOOOOOOOOOOOOOOOOOOOOOOOOOOOOOOOOOOOOOOOOOOOOOOOOOOOOOOOOOOOOOOOOOOOOO
>gi|52843024|ref|YP_096823.1| | GLOB
MKISELKKLVAELNKEVSPKVTCTNIINLAGNLSEIIEYFEQDEHVGPELIYRIEAVICEFWKLVSLTLPYEEWQSSIQVAPWLILQQSLSKAGLLPTDFHHPILYQRLKERYESFGHSELGVDQLLPLLIRCSRMTGYANKDPQSLDTYPHSPLNKQIEARRPQELAKLKDILCLLRAIFYLIHHCCTIEQLTLIPYLIYFRNPTTDEERRSELAIFNWLTQKPADCLEFFKTNEDYIDTRSFRQISELAPLRPFIPTARSDFIKITNREHWIYPFIQSRTNTSRSEYDLLNDAVNWLDTDFATEKDKSYHAALEFAHTVKKQANILTQREMKIVHSALYVFCLDKYIKHRKADPRPRCTPFSLSGETKCQAAEKKQQEILGKPTKFGFFENLALNEGRLKTLTKTFEMPPYPLLRN
IIIIIIIIIIIIIIIIIIIIIIIIIIIIIIIIIIIIIIIIIIIIIIIIIIIIIIIIIIIIIIIIIIIIIIIIIIIIIIIIIIIIIIIIIIIIIIIIIIIIIIIIIIIIIIIIIIIIIIIIIIIIIIIIIIIIIIIIIIIIIIIIIIIIIIIIIIIIIIIIIIIIIIIIIIIIIIIIIIIIIIIIIIIIIIIIIIIIIIIIIIIIIIIIIIIIIIIIIIIIIIIIIIIIIIIIIIIIIIIIIIIIIIIIIIIIIIIIIIIIIIIIIIIIIIIIIIIIIIIIIIIIIIIIIIIIIIIIIIIIIIIIIIIIIIIIIIIIIIIIIIIIIIIIIIIIIIIIIIIIIIIIIIIIIIIIIIIIIIIIIIIIIIIIIIIIIIIIIIIIIIIIIIIIIIIIIIIIIIIIIIIIIIIIIIIIIIIIII
>gi|52842660|ref|YP_096459.1| | GLOB
MKDQLAKIFEKYPFVHLDKSGELSIIVPLTGAASISDNFTADETKPIFLYLFGDNTCKSDLERRTFFYGKQKSGGRHSVKPFTELFSNLIHELNGLKSSTEIRVDEQLFLETIIANLNELKEQALAFRKGNPGFEDMRNDFSHSDEIMVSKSEFVVTVYPDRVRQFDLPNVMSLINPGESRYKQLLAQSDINQCLEALSLVQKPAAEGNLDLIADALGKLDADPIDYLCKKDNKDPQALFKAVYEILQKQDTSLENQQSAVFEVMEGNLVAAFGDNEDFSTWQKEEIVDAIKSIFKQANLLSEQSGTKQKTFADVYNQAFDKYNESTNDDSESGCKRRNTYQLFILQTFLYLCSLQLRLKNKEKAKKFLGLFEDRGTLNNLVLQLCNDEKAFMRMMADEFGLTSAEYASIAESTYGIVLAHIDAEHFDELRIACSAQLLQDSNYIVMGGRLCWSTSSINEEGNIRSLEQQKKISSENFEIFYNQRQSYIDKSREFQQIKVLLDKEVNDEGIAEAVASKVRYLTKYQKSQILSEVIQKKKYEHAKLLIENYANLVFPSVFISVIKSRPVHIDLIRAFLNADSRHALNIDGNDLIQAAKKGDFELVKIIIEHRPDLLESKDSFQQTPLLWACVNGYVDIVEYLMDSGADIHVRTKVSGSHRYKIGETPTGGRTALDWARCYDKTDPVKASKIIALFDTYYQRMEDHFKANSAYKDQFNKAHLTQAINNGDLKLIALFLKYCPHLEKFFTQEDQLRAKQRHNQQMLRSQIMPYQNSFNKLLDELQRKAELLNKKYGTLHEATNVMQALINDLSTVGNDFFMDDITPQSFQKFERKCKQVLEEASPVLSTHRGWHGYPDFVRRFIGVIATLAVIPALVVHFSSAKGYVGVFFSGKENIKTDSSEKMGEFANNLETLKTEISNKLA
IIIIIIIIIIIIIIIIIIIIIIIIIIIIIIIIIIIIIIIIIIIIIIIIIIIIIIIIIIIIIIIIIIIIIIIIIIIIIIIIIIIIIIIIIIIIIIIIIIIIIIIIIIIIIIIIIIIIIIIIIIIIIIIIIIIIIIIIIIIIIIIIIIIIIIIIIIIIIIIIIIIIIIIIIIIIIIIIIIIIIIIIIIIIIIIIIIIIIIIIIIIIIIIIIIIIIIIIIIIIIIIIIIIIIIIIIIIIIIIIIIIIIIIIIIIIIIIIIIIIIIIIIIIIIIIIIIIIIIIIIIIIIIIIIIIIIIIIIIIIIIIIIIIIIIIIIIIIIIIIIIIIIIIIIIIIIIIIIIIIIIIIIIIIIIIIIIIIIIIIIIIIIIIIIIIIIIIIIIIIIIIIIIIIIIIIIIIIIIIIIIIIIIIIIIIIIIIIIIIIIIIIIIIIIIIIIIIIIIIIIIIIIIIIIIIIIIIIIIIIIIIIIIIIIIIIIIIIIIIIIIIIIIIIIIIIIIIIIIIIIIIIIIIIIIIIIIIIIIIIIIIIIIIIIIIIIIIIIIIIIIIIIIIIIIIIIIIIIIIIIIIIIIIIIIIIIIIIIIIIIIIIIIIIIIIIIIIIIIIIIIIIIIIIIIIIIIIIIIIIIIIIIIIIIIIIIIIIIIIIIIIIIIIIIIIIIIIIIIIIIIIIIIIIIIIIIIIIIIIIIIIIIIIIIIIIIIIIIIIIIIIIIIIIIIIIIIIIIIIIIIIIIIIIIIIIIIIIIIIIIIIIIIIIIIIIIIIIIIIIIIIIIIIIIIIIIIIIIIIIIIIIIIIIIIIIIIIIIIIIIIIIIIIIIIIIIIIIIIIIIIIIIIIIIIIIIIIIIIIIIIIIIIIIIIIIIIIIIIIIIIIIIIIIIIIIIIIIIIIIIIIIIIIIIIIIIIIIIIIIIIIIIIIIIIIIIIIIIIIII
>gi|52842508|ref|YP_096307.1| | GLOB
MATNETELQVLIQHDSKSTITTSSLDSTDKDPKASTGTPEIESASLAQIVDTQKQLSQVKESLESIVDSIAENPSLITRAASAWGELPMWQKVTGGLVLTAPTLAVGLFAHIGVLLVIGGVTGLTYTAGAIVLDDHHTCNVNIAKRLKEGLFGLADLLQITIEALDAIRKKFAEEIEKFKNENLRLTDNIDRLGNEVESLSAQVELYMEIEKMLRKDTNEMEQTVKKLQESTTKQTDLLEKNQKELSKIRKEYEKSQLQLAEKIAELHEVRLSLGLEVQKAKTVAKTLEGTVQTLTGTVIADEEQRVSFQKKLDGFLNDKQLSFDQVAERICKAEEELKKVKEELRQSNDRYSELLKRQEQQVERLEKLGLHKLERIVDKENVKPSNDPVHSGLLSHGIYSTPKGKVTQPKVEVVEDRQTIALVN
IIIIIIIIIIIIIIIIIIIIIIIIIIIIIIIIIIIIIIIIIIIIIIIIIIIIIIIIIIIIIIIIIIIIIIIIIIIIIIIIIIIIIIIIIIIIIIIIIIIIIIIIIIIIIIIIIIIIIIIIIIIIIIIIIIIIIIIIIIIIIIIIIIIIIIIIIIIIIIIIIIIIIIIIIIIIIIIIIIIIIIIIIIIIIIIIIIIIIIIIIIIIIIIIIIIIIIIIIIIIIIIIIIIIIIIIIIIIIIIIIIIIIIIIIIIIIIIIIIIIIIIIIIIIIIIIIIIIIIIIIIIIIIIIIIIIIIIIIIIIIIIIIIIIIIIIIIIIIIIIIIIIIIIIIIIIIIIIIIIIIIIIIIIIIIIIIIIIIIIIIIIIIIIIIIIIIIIIIIIIIIIIIIIIIIIIIIIIIIIIIIIIIIIIIIIIIIIIIIIIIIIII
>gi|52840351|ref|YP_094150.1| | GLOB
MPKVIIFTDFDGTVTGKSGNETVFTEFYQSLLQGYKKDVEQDYKNTPMKDPIEAQALFEAKYGKYNENFDHDQQDVDFLMSPEAVAFFHEVLKNDDVTVNIVTKNRAEYIKAVFKYQGFSDEEISKLTILESGYKFNDVNSRLNHPTERANRVYILDDSPTDYAEMLRAVKGKGYNEEEIRGYRKNPGEFEWSQYLEDVREMFPPKENSPEEVQLPDEQGDEVSIGEETPVLLQEDNLSRREETATVLSNQPVPSSDFRTLKIMGAFAGIGFGFGFALGVTLVATGVFAPSGVGLLGALTLGAISGTGTAALSSAIGFVVAEGTEITSESVSEEAVPAVKQSSHEAMRGLGGSQLLSTNNIHPVGHFPSILSRRTPTKGKEEQCQEEYVLTNPLHNS
IIIIIIIIIIIIIIIIIIIIIIIIIIIIIIIIIIIIIIIIIIIIIIIIIIIIIIIIIIIIIIIIIIIIIIIIIIIIIIIIIIIIIIIIIIIIIIIIIIIIIIIIIIIIIIIIIIIIIIIIIIIIIIIIIIIIIIIIIIIIIIIIIIIIIIIIIIIIIIIIIIIIIIIIIIIIIIIIIIIIIIIIIIIIIIIIIIIIIIIIIIIIIIIIIIIIIIIIIIIIIIIIIIIIIIIIIIIIIIIIIIIIIIIIIIIIIIIIIIIIIIIIIIIIIIIIIIIIIIIIIIIIIIIIIIIIIIIIIIIIIIIIIIIIIIIIIIIIIIIIIIIIIIIIIIIIIIIIIIIIIIIIIIIIIIIIIIIIIIIIIIIIIIIIIIIIIIIIIIIIIIIIIIIIIIIIIIIII
>gi|52840501|ref|YP_094300.1| | TM
MYKNILFFSNFSRMRWNEYDGDRYQSLWEHNKRDIKHTFFGTIANGKDLREVLFQPVTASFSMLVAGAFAQLLVPYSIFMLCMGEAGFAGRTLINYLEITTVALAMPFIALLSTVGRCIATVKCLVEDQYNLAEMVEDKEVKPNKIYLDCAEVNYTFRDENNNQFSRKYYKFQYKMRGLNDELCQGSFTFRDLERAPDNDDFNGKLSSLTLYKYDILDLIKRVHKDKFEEMEDENLIRMSI
IIIIIIIIIIIIIIIIIIIIIIIIIIIIIIIIIIIIIIIIIIIIIIIIIIIIIIIIIIIIMMMMMMMMMMMMMMOOOOOOOOOOOOOOOOOOOOOOOOMMMMMMMMMMIIIIIIIIIIIIIIIIIIIIIIIIIIIIIIIIIIIIIIIIIIIIIIIIIIIIIIIIIIIIIIIIIIIIIIIIIIIIIIIIIIIIIIIIIIIIIIIIIIIIIIIIIIIIIIIIIIIIIIIIIIIIIIIIIIIII
>gi|52842653|ref|YP_096452.1| | GLOB
MSSVKLCFALFRLYCYWRKLSMGLSAQQKTAIKSYFESNYNLFFGIPTERKEGDLTPNEHVMVLQYLRFYLLKLPIECLEEELVNKQINGDDTVGILLEDFLGNTLSPMNPDAYFHSQKNFIQMGNAEDPAKPEDIIQYLIEVIENMSQQMDHGYLKKESDPRIEKSNSSYASKALKWGLFGGAALAITYAVSKLSDKSHTNSL
IIIIIIIIIIIIIIIIIIIIIIIIIIIIIIIIIIIIIIIIIIIIIIIIIIIIIIIIIIIIIIIIIIIIIIIIIIIIIIIIIIIIIIIIIIIIIIIIIIIIIIIIIIIIIIIIIIIIIIIIIIIIIIIIIIIIIIIIIIIIIIIIIIIIIIIIIIIIIIIIIIIIIIIIIIIIIIIIIIIIIIIIIIIIIIIIIIIIIIIIIIII
>gi|52842484|ref|YP_096283.1| | GLOB
MPSYNNARLLEKRLQNCDTQLNQFFNGQELSIKFLQQLNQIKYFYNSAFNKTENEDDGLEVVEEYENFISLVSQVKSGQINADKAFETIKDTTESRQADVIIANFFKVCELMFWATAAFFSYVACVSVGIPLTFCDPLLGIAVSLSTFLMAISTASKFLDCFDEFQSLDKINEHDQNQKDTVRFFSKTSNSTSSVRNKEAEVEESSQRLYPNLQTV
IIIIIIIIIIIIIIIIIIIIIIIIIIIIIIIIIIIIIIIIIIIIIIIIIIIIIIIIIIIIIIIIIIIIIIIIIIIIIIIIIIIIIIIIIIIIIIIIIIIIIIIIIIIIIIIIIIIIIIIIIIIIIIIIIIIIIIIIIIIIIIIIIIIIIIIIIIIIIIIIIIIIIIIIIIIIIIIIIIIIIIIIIIIIIIIIIIIIIIIIIIIIIIIIIIIIIIII
>gi|52842713|ref|YP_096512.1| | GLOB
MIKGKLMPNSLKDVQKLICDEGITDNVITTLSRLKPFDLAMLKATSDNKVKTLLDSDELKPFWVNKFNKLRLEKDHIFQFRNPDPQSRADFYCGYVLYLAALKEKQKEISSYYDYLNLSFTTFNCFYAAQEILTFLIGACKNDTKRENIDLLYNFVTSQSTQIQEHKTPGCLLLANAYFYLAGFYLSLDLKAESIECYKECWGQLHLAQLLETDSEREIHNAYFNKGLATSNAFGLNSISEIKARCLDLASEALPYPARNVMEANAVKTFENRFKDSMSTAGKDDERSITRPIIL
IIIIIIIIIIIIIIIIIIIIIIIIIIIIIIIIIIIIIIIIIIIIIIIIIIIIIIIIIIIIIIIIIIIIIIIIIIIIIIIIIIIIIIIIIIIIIIIIIIIIIIIIIIIIIIIIIIIIIIIIIIIIIIIIIIIIIIIIIIIIIIIIIIIIIIIIIIIIIIIIIIIIIIIIIIIIIIIIIIIIIIIIIIIIIIIIIIIIIIIIIIIIIIIIIIIIIIIIIIIIIIIIIIIIIIIIIIIIIIIIIIIIIIIIIIIIIIIIIIIIIIIIIIIIIIIIIIIIIIIIIIIIIIIIIIIIIII
>gi|52842949|ref|YP_096748.1| | GLOB
MLVGSIWFIKDRLQTLMLVQDIRRFLDELRESKTILPCDKRLSAILQEHFSHRENHEELTSNDIQFVLQCFSERWIADSECDYLLYPSQANQVWIKLAHEIEPFTDKNYLQILLPHVTNQFDFNNLTPLTETVRLENFYLGYDGKTLYRKRGLCEHLLDNQFELSTCRTLKTKQCEVMTIEELTRLYKGKYCNGEFSIDKEKFDNFWDFLYKKTFPRMQSRGEIPLEVLPHLLMLIESYYHLKNSGADFKLFTAEIHKFFKILYQFKLENINFLYGVKILYHGKEYYLLELFVLINMAQSYDVDEQLKAIMSWLYQFNPILKASNKGLLSFYAELEPKFHSEGHLEKRVETGTDNLLYRIKTFLVSLFVTPFEVFPFSGKTISFWDIKNVIFSEGQEIYNQFAPFIMTNKLDALIAVYKKTMDEHIILCQKNKHICKWLTHYQSTLDWYQLVEAGDLSKMDVYWFDPELLFHVLVHFRLINKSLGEKIVNFLDELIHTYAQNNNEFQIQLRVNILFSRFLKSLDEQQRRKLILTLSLFDPVEAKSKFLTNCIHYVTNRLCQISMHQLDSSPNFFGTYQCIDSKKLLINKTDVKQVSAILEAFKEMLHSLEERCNPEQLENMLIFLRNISRPILTVAEIEEAQQSARVIDYIGAPT
IIIIIIIIIIIIIIIIIIIIIIIIIIIIIIIIIIIIIIIIIIIIIIIIIIIIIIIIIIIIIIIIIIIIIIIIIIIIIIIIIIIIIIIIIIIIIIIIIIIIIIIIIIIIIIIIIIIIIIIIIIIIIIIIIIIIIIIIIIIIIIIIIIIIIIIIIIIIIIIIIIIIIIIIIIIIIIIIIIIIIIIIIIIIIIIIIIIIIIIIIIIIIIIIIIIIIIIIIIIIIIIIIIIIIIIIIIIIIIIIIIIIIIIIIIIIIIIIIIIIIIIIIIIIIIIIIIIIIIIIIIIIIIIIIIIIIIIIIIIIIIIIIIIIIIIIIIIIIIIIIIIIIIIIIIIIIIIIIIIIIIIIIIIIIIIIIIIIIIIIIIIIIIIIIIIIIIIIIIIIIIIIIIIIIIIIIIIIIIIIIIIIIIIIIIIIIIIIIIIIIIIIIIIIIIIIIIIIIIIIIIIIIIIIIIIIIIIIIIIIIIIIIIIIIIIIIIIIIIIIIIIIIIIIIIIIIIIIIIIIIIIIIIIIIIIIIIIIIIIIIIIIIIIIIIIIIIIIIIIIIIIIIIIIIIIIIIIIIIIIIIIIIIIIIIIIIIIIIIIIIIIIIIIIIIIIIIIIIIIIIIIIIIIIIIIIIIIIIIIIIIIIIIIIIIIIIIIIIIIIIIIIIIIIIIIIIII
>gi|52841386|ref|YP_095185.1| | SP
MALIYQGYAQQKKYWPASNTLEKIEKKIKLSTHKPILILEKVMYTKRDNHLLINKEEEQEENQKTVFVPQTNSLALPETQSYFCTAEQCSLNNPYAPAQGYTRPDSLHFKTTPINSEIYEQVFKVSEETVKTETQFANRAPGHLEKEENRSGDWSGFIPDELYQMMMEAAKQGIFVSFLLTLTDEIINDYLKNHHYSQQQINWISQGIRALTLIAIGTSPGIALGLPISTLLLIEQLGFDKTNVNYLTTSSVVAWGLLSSPFNLLNTSLVMASSIGASVLTSKITQSSYQLVRNRFFSSKPEKEELEQENILQKTIQQ
SSSSSSSSSSOOOOOOOOOOOOOOOOOOOOOOOOOOOOOOOOOOOOOOOOOOOOOOOOOOOOOOOOOOOOOOOOOOOOOOOOOOOOOOOOOOOOOOOOOOOOOOOOOOOOOOOOOOOOOOOOOOOOOOOOOOOOOOOOOOOOOOOOOOOOOOOOOOOOOOOOOOOOOOOOOOOOOOOOOOOOOOOOOOOOOOOOOOOOOOOOOOOOOOOOOOOOOOOOOOOOOOOOOOOOOOOOOOOOOOOOOOOOOOOOOOOOOOOOOOOOOOOOOOOOOOOOOOOOOOOOOOOOOOOOOOOOOOOOOOOOOOOOOOOOOOOOOOOO
>gi|52843079|ref|YP_096878.1| | GLOB
MTLKQFATGVFYLPAAVFSGLTNLFLGSYAKDKRGNYIQDEDGNYVRNRGLIGLTLDAVKYLGTSVANFISSHQKAISVAFWSSLVVAGAAALTVAFWPAALAAVVNFSVFGVSIASVVGAGYAAQVAATAGVAAALTSTGVYLGATVVNAFNALRECISNLRSKKPSSNPEFTPVNDETFEEVRRNQFSGLSKGSEQQQTVQLSSSSSEEEEPVHTTKVFAQPKDVTPEVVENPTSTVSLTGSK
IIIIIIIIIIIIIIIIIIIIIIIIIIIIIIIIIIIIIIIIIIIIIIIIIIIIIIIIIIIIIIIIIIIIIIIIIIIIIIIIIIIIIIIIIIIIIIIIIIIIIIIIIIIIIIIIIIIIIIIIIIIIIIIIIIIIIIIIIIIIIIIIIIIIIIIIIIIIIIIIIIIIIIIIIIIIIIIIIIIIIIIIIIIIIIIIIIIIIIIIIIIIIIIIIIIIIIIIIIIIIIIIIIIIIIIIIIIIIIIIIIIII
>gi|52840515|ref|YP_094314.1| | TM
MFGFFSDYKQYITLRNFAVVYNGLTGLAVLYSLWSNPEADPSEYAIDISIHALTAITLMCKQAPESVKAVAMALNTYRGFDALFKAITSLPSTIPGIANAVDVLNHRFNFKELEKLGNEETVETRSAVQHTM
IIIIIIIIIIIIIIIIMMMMMMMMMMMMMMOOOOOOOOOOOOOMMMMMMMMMMMMMMMMIIIIIIIIIIIIIIIIIIIIIIIIIIIIIIIIIIIIIIIIIIIIIIIIIIIIIIIIIIIIIIIIIIIIIIIII
>gi|52842554|ref|YP_096353.1| | GLOB
MTRFIMLSFVTGYRKSISCNRFSRNVVSPYFFMRTIIMTRFERNFLINSLMFLETILSVDKKLDDAIHHFTQGQYENPRYQINSRITNADDWSKEDKLKFTSAIAEAIALVSEKYENPTSETTEQIQSARNILLDNYVPLLTANTDPENRLKSVRENSSQIRKELIAKLKDEVPYKSQFENPYVLFPFVAATVAVAATAASVLFGNKP
IIIIIIIIIIIIIIIIIIIIIIIIIIIIIIIIIIIIIIIIIIIIIIIIIIIIIIIIIIIIIIIIIIIIIIIIIIIIIIIIIIIIIIIIIIIIIIIIIIIIIIIIIIIIIIIIIIIIIIIIIIIIIIIIIIIIIIIIIIIIIIIIIIIIIIIIIIIIIIIIIIIIIIIIIIIIIIIIIIIIIIIIIIIIIIIIIIIIIIIIIIIIIIII
>gi|52843074|ref|YP_096873.1| | GLOB
MLQESIMKWFSSVVNGVKTIGSSLWEGSKWVWNNASLSKITTGVFSYTANTTFQVLEQAIALRDAVPTLVNNPQAKKIAYGMGYILVNDVLPLVALNFANNTAQNYFGEGYDEDASWYAPYSLFLSGLALTNYLVKAYTWRQGVQTVAHVAVLDSLGPSSFNSNKKSLPPSICDELDCNYKRKIKGWGREPLVLMGNDALTYGVSLIPYVGEPLSQVLRVYFNGRYIIRLTTPELCERHKYLAMKPESVLGFGLTFEATSMLMDKALESTVGMPPFLYYRALRHLLLLMHINVAAHMELPKSDLKDKASSFDPFNVYERVNRFVADVIFSGLIKRIPIDFKPDKDAEPLIPLSPALKFGTMVLNMDLEKEKKTAPGFFSKAIDKAYVLVLPPVFRGANGLINDPIVFMYWPTIRSGAISAVEFVEGVGKTKTMATLAWAPKTVAAAINLKFGIPKKVTRFVLMLSKEEDFWNLATAFKLWFERHNIKGEPKLITGSNLALNGVTPLQPTPVSVEKEPIVSPHLLITEKDTKEVVPAKSLIPVRSQPQTGVVVTISPDSLFSTRRRRVNPDQEKVAITELSMTK
IIIIIIIIIIIIIIIIIIIIIIIIIIIIIIIIIIIIIIIIIIIIIIIIIIIIIIIIIIIIIIIIIIIIIIIIIIIIIIIIIIIIIIIIIIIIIIIIIIIIIIIIIIIIIIIIIIIIIIIIIIIIIIIIIIIIIIIIIIIIIIIIIIIIIIIIIIIIIIIIIIIIIIIIIIIIIIIIIIIIIIIIIIIIIIIIIIIIIIIIIIIIIIIIIIIIIIIIIIIIIIIIIIIIIIIIIIIIIIIIIIIIIIIIIIIIIIIIIIIIIIIIIIIIIIIIIIIIIIIIIIIIIIIIIIIIIIIIIIIIIIIIIIIIIIIIIIIIIIIIIIIIIIIIIIIIIIIIIIIIIIIIIIIIIIIIIIIIIIIIIIIIIIIIIIIIIIIIIIIIIIIIIIIIIIIIIIIIIIIIIIIIIIIIIIIIIIIIIIIIIIIIIIIIIIIIIIIIIIIIIIIIIIIIIIIIIIIIIIIIIIIIIIIIIIIIIIIIIIIIIIIIIIIIIIIIIIIIIIIIIIIIIIIIIIIIIIIIIIIIIIIIIIIIIIIIIIIIIIIIIIIIIIIIIIIIIIIIIIIIIIIIIIIIIIIIIIIIIIIIIII
>gi|52842898|ref|YP_096697.1| | TM
MPTTFEDKSSKVPSLKSLAANVIQKTNANLFFRLHSLETPPEIKKGFIDKELEALTHELTEDYQTKVEARNEKIEECSSNLSSNECFVKCSAFTLTTLMAGVHVGIYYILKAAAVDPSTQIAYISSIPATICFSMCVGVCLNRQITKCLSSCFTPSVPDKITVDLDELGRQSHVSP
IIIIIIIIIIIIIIIIIIIIIIIIIIIIIIIIIIIIIIIIIIIIIIIIIIIIIIIIIIIIIIIIIIIIIIIIIIIIIIIIIIIIIIIIIMMMMMMMMMMMMMMMMMMMMMOOOOOOOOOOMMMMMMMMMMMMMMMMMMMMMIIIIIIIIIIIIIIIIIIIIIIIIIIIIIIIIIII
>gi|52841818|ref|YP_095617.1| | GLOB
MSHSKREQNPIARNLSDFRQVATLLNNEGLVVTEHNYKKVQALLNRYKELATFIDQNQSKLNGKQIGELNQIRLIISPEERREIRKSVTRIENGIKNREERIKEEYTRIEKQQAKAREVVQVLWPQLQKAAKKFINSGIANMEELLKEYKDLRNELYNHALNLPTQERKQKNQEMAELSRLVNIHESKLYEEINRARNVIEAAVTQAQKNVDSMSLLQMVRLMLPKLKDADILKIAQKAGVLSLQDTTTSEHGANLDKLVVREQPLEKQSALISIMFKELALNGAQAGPLAKYLQAVQENAKDLISGKKTHFTLLYQTNEGEIGGFYFNIHELLQNQHQAISKLVHEMYKRGVDQNSRVVMAFASPEQTASLMLANGENIKALTEAGNLQELTEQLLENAGDSKALARIVGHDVVIGQKTSEIIRDLNRSKEQNGIEPAEVMKLFQIIAVIFETRNILINWITAPVHLKEQTEEALLGAGKTPAIVEGKGTQPKRVRFLPDLVEKPKATSPDTEQPVTKRKDDELLDKKIQVALEKVDQALEELKGKIGDINQHKYDKAYEAAKILLRQLQETRDQYAIDLANPQINFKEAGLKFKEASNLVIQQAKPILEKDLGWGEYLKNLFKVIVNAIVFCVTFGASQGFFATTRAKSAEAVEKAESELELNQLGSLPK
IIIIIIIIIIIIIIIIIIIIIIIIIIIIIIIIIIIIIIIIIIIIIIIIIIIIIIIIIIIIIIIIIIIIIIIIIIIIIIIIIIIIIIIIIIIIIIIIIIIIIIIIIIIIIIIIIIIIIIIIIIIIIIIIIIIIIIIIIIIIIIIIIIIIIIIIIIIIIIIIIIIIIIIIIIIIIIIIIIIIIIIIIIIIIIIIIIIIIIIIIIIIIIIIIIIIIIIIIIIIIIIIIIIIIIIIIIIIIIIIIIIIIIIIIIIIIIIIIIIIIIIIIIIIIIIIIIIIIIIIIIIIIIIIIIIIIIIIIIIIIIIIIIIIIIIIIIIIIIIIIIIIIIIIIIIIIIIIIIIIIIIIIIIIIIIIIIIIIIIIIIIIIIIIIIIIIIIIIIIIIIIIIIIIIIIIIIIIIIIIIIIIIIIIIIIIIIIIIIIIIIIIIIIIIIIIIIIIIIIIIIIIIIIIIIIIIIIIIIIIIIIIIIIIIIIIIIIIIIIIIIIIIIIIIIIIIIIIIIIIIIIIIIIIIIIIIIIIIIIIIIIIIIIIIIIIIIIIIIIIIIIIIIIIIIIIIIIIIIIIIIIIIIIIIIIIIIIIIIIIIIIIIIIIIIIIIIIIIIIIIIIIIIIIIIIIIIIIIIIIIIIIIIIIIIIIIIIIIIIIIIIIIIIIIIIIIIIIIIIIIIIIIIIIIIII
>gi|52840381|ref|YP_094180.1| | GLOB
MTPLFPTQGPITIRQGIGGSCYLLSSLDCILNLGADGEQLIKSLFTQTEDGKVIVRIKRHEALKDNLQKNKMTGKYTHYVDELNNEDVFEISPERLKEIDNQYGGVKSNSLAIKILERLVSYYYAGDWSNTDPLASVVAHDIPDRIAGFTSTAFLGKFFGIQAEDIPYSKLDDIIKLKLMNPDEPVYISMSYGKVDSFGKFHGRHALRIDKIIPKGSGNYDFVLINPHDNSKTETYKLDDLNKRNCRFCLFNTSIHRASLTKKLLTLSNEEGRYIFSNSGLQKRLISLEEMHLLTDNKIISSCISLHKQIPYLEKLFLKLSVEEKKTLTACIANADGSKKEFLKLFLTRIPAMDLLELVLREETSQELLGEVLTELALSNPVEENKLSPKAGINFNGEAFLHLIVKSAIQQKINQLAYLPEKAKQEIESGLINFYFGGASSSLTRASGLRALFIANIFSKKSIEALFPPKALFAKAIANYLTLKTLPDLLIEYLKSKDTSPIDEEFFDVVLASATFKDPDEFFENLFRLSRINPEVAKALFVFASQKINVLFGISLEEYAKKIALKDSGEFKSWFESLSKPQPVIKIPEIDNVLRQQRVDDAKRVISDIVQRINSFPFSFEGFKTVEHVNLNAEELRGQLKKIVHSGELQNALQILDLPDGHPEVQRALERKLRMIDAAANRRSDFLRKYETDIDEHVRQIKNFPIDFNDADTIVAIESQRILLNKKLHTLVKAEDLLGEQFIANPKIKMVYYAQVEKINLRAELLQKRLLDEAQKVIDSVEKRIDNFVIRFNDISSTSAVEWQRNNLLQQLDNLVKPNQALLSSEKVLDCNNLQPSIVRALQAKKQEINETADQLIIKINAEEVVKSYEKQIREFPISFSRCQTVEEVIARKQDLIQSVRYLVDNKPDLLKAREQLQLSDEYHSDIKIALTDKICEINRQADVMSKRITDQIAAIKETLNILAEIKFSDHLKTIESMVKTLETKAVGDENYKRAAPIARTFYNNLLRAEEHFKNSQLPKNVKCNDFHQACVRAINAVMPVLEVHRGWKQVFADLASALVTLCTLGGANLYAGRWRLFPVPTESEKIVKDFSLSMQPLSVSA
IIIIIIIIIIIIIIIIIIIIIIIIIIIIIIIIIIIIIIIIIIIIIIIIIIIIIIIIIIIIIIIIIIIIIIIIIIIIIIIIIIIIIIIIIIIIIIIIIIIIIIIIIIIIIIIIIIIIIIIIIIIIIIIIIIIIIIIIIIIIIIIIIIIIIIIIIIIIIIIIIIIIIIIIIIIIIIIIIIIIIIIIIIIIIIIIIIIIIIIIIIIIIIIIIIIIIIIIIIIIIIIIIIIIIIIIIIIIIIIIIIIIIIIIIIIIIIIIIIIIIIIIIIIIIIIIIIIIIIIIIIIIIIIIIIIIIIIIIIIIIIIIIIIIIIIIIIIIIIIIIIIIIIIIIIIIIIIIIIIIIIIIIIIIIIIIIIIIIIIIIIIIIIIIIIIIIIIIIIIIIIIIIIIIIIIIIIIIIIIIIIIIIIIIIIIIIIIIIIIIIIIIIIIIIIIIIIIIIIIIIIIIIIIIIIIIIIIIIIIIIIIIIIIIIIIIIIIIIIIIIIIIIIIIIIIIIIIIIIIIIIIIIIIIIIIIIIIIIIIIIIIIIIIIIIIIIIIIIIIIIIIIIIIIIIIIIIIIIIIIIIIIIIIIIIIIIIIIIIIIIIIIIIIIIIIIIIIIIIIIIIIIIIIIIIIIIIIIIIIIIIIIIIIIIIIIIIIIIIIIIIIIIIIIIIIIIIIIIIIIIIIIIIIIIIIIIIIIIIIIIIIIIIIIIIIIIIIIIIIIIIIIIIIIIIIIIIIIIIIIIIIIIIIIIIIIIIIIIIIIIIIIIIIIIIIIIIIIIIIIIIIIIIIIIIIIIIIIIIIIIIIIIIIIIIIIIIIIIIIIIIIIIIIIIIIIIIIIIIIIIIIIIIIIIIIIIIIIIIIIIIIIIIIIIIIIIIIIIIIIIIIIIIIIIIIIIIIIIIIIIIIIIIIIIIIIIIIIIIIIIIIIIIIIIIIIIIIIIIIIIIIIIIIIIIIIIIIIIIIIIIIIIIIIIIIIIIIIIIIIIIIIIIIIIIIIIIIIIIIIIIIIIIIIIIIIIIIIIIIIIIIIIIIIIIIIIIIIIIIIIIIIIIIIIIIIIIIIIIIIIIIIIIIIIIIIIIIIIIIIIIIIIIIIIIIIIIIIIIIIIIIIIIIIIIIIIIIIIIIIII
>gi|52842625|ref|YP_096424.1| | GLOB
MCNLTIHNIENYENDPQLRLIPWILWENLFQHFISANELSLMTLSYKEAIHIFLPGTKNMEQVRQLLCLYYAHYNRNAKQLWSDAHKKGIKSEVICFVAAITGCSSALDTLCLLLTSDEIVKVIQAENYQAFRLAAENGHLHVLNRLCELAPTEIMAMIQAENYHAFRLAAENGHLHVLNRLCELAPTEATAMIQAENYYAFRWAAVGRGHHNVINFLLDCPVMLAYAEIHEFEYGEKYVNPFIARHVNRLKEMHDAFKLSNPDGVFDLVTKSECLQGFYMLRNLIRRNDEVLLDDIRFLLSIPGIKALAPTATIPGDANELLRLALRLGNQGACALLLSIPSVLALTKANNYYINETGGRLDLRAVA
IIIIIIIIIIIIIIIIIIIIIIIIIIIIIIIIIIIIIIIIIIIIIIIIIIIIIIIIIIIIIIIIIIIIIIIIIIIIIIIIIIIIIIIIIIIIIIIIIIIIIIIIIIIIIIIIIIIIIIIIIIIIIIIIIIIIIIIIIIIIIIIIIIIIIIIIIIIIIIIIIIIIIIIIIIIIIIIIIIIIIIIIIIIIIIIIIIIIIIIIIIIIIIIIIIIIIIIIIIIIIIIIIIIIIIIIIIIIIIIIIIIIIIIIIIIIIIIIIIIIIIIIIIIIIIIIIIIIIIIIIIIIIIIIIIIIIIIIIIIIIIIIIIIIIIIIIIIIIIIIIIIIIIIIIIIIIIIIIIIIIIIIIIIIIIIIIIIIIIIIIIIIIIII
>gi|52841830|ref|YP_095629.1| | GLOB
MRVELFNPSIKKIIVKLSQLKGLWIVQLNLSKNRLSEKKFTDLAVLLSMLKAFGVTYLNLHFNNLGQKTGTELVALFKILKDSGISRLSLSANELYQKTGTELATLLTALSDSDIIQLDLSCNWLGQRQDAELIELFKAWSSTPIIDLDLTNNDLGKKSGIVLSEMFRALKVSSISHLGLRNNDLYQRTGAEFSSLLSAIKDSPVTHLDLSDNGLHLMVAAAFETLFDALKDSSVTHLNLCRNGIGHLDMFQMTAMFCSLQCTGVTHLDLGENSLELMTAEELAAIFQVFKDSRLIHLGLNDSYLNNRTTEDLHLIFNALPANIATIKLSLEELTEMSSEQRQTIQRRFPRAEQVILVNNMEGRELNPSLSLGDANVYRRLGFVGVSPLSLAGLASFFVASNNLRFAREVQKLLPDEVTERIVKNILG
IIIIIIIIIIIIIIIIIIIIIIIIIIIIIIIIIIIIIIIIIIIIIIIIIIIIIIIIIIIIIIIIIIIIIIIIIIIIIIIIIIIIIIIIIIIIIIIIIIIIIIIIIIIIIIIIIIIIIIIIIIIIIIIIIIIIIIIIIIIIIIIIIIIIIIIIIIIIIIIIIIIIIIIIIIIIIIIIIIIIIIIIIIIIIIIIIIIIIIIIIIIIIIIIIIIIIIIIIIIIIIIIIIIIIIIIIIIIIIIIIIIIIIIIIIIIIIIIIIIIIIIIIIIIIIIIIIIIIIIIIIIIIIIIIIIIIIIIIIIIIIIIIIIIIIIIIIIIIIIIIIIIIIIIIIIIIIIIIIIIIIIIIIIIIIIIIIIIIIIIIIIIIIIIIIIIIIIIIIIIIIIIIIIIIIIIIIIIIIIIIIIIIIIIIIIIIIIIIIIIIIIIIIII
>gi|52840268|ref|YP_094067.1| | GLOB
MNTTEHTELGNGLLMDKIEGNPYLRIDEFGVLHLRLQRFGENNLPEPMELEMSAGEIIAMAGDYFTQANWTMDLDLPKCELFNSPAELGKHLIRKPIDPKEENALITAYNNLAAPDVTRKEIDRIYSINNANYVPFSPTLNFYAQQLMYYFRVKDYGEMLVRNQTHFTPWSIRVYILGHAIALRYARLSYELKQLATDRNYQSDNPDLSTLKISLQNKNETLSSNTLLDLANRYHAQAYSIELFTFHYYSDHFATGHMSMIGDLRVVLKERFGVWGNILANNLHDEVNRVGVYTVRPYDPTPNTTEAPSRARGDGKFDTCLNQFNRLACLNGMTASLKDINQVLSGGVIPEQKKFGGLVHMPDVDFNSRQHQPLLVLSKGKVYYRNNLSQIHIISPSEYEALRENPEKHGYKELTSKWAAFKLVTKLRLFPYLYDGSVMPVSDEKLAEIIADEKRRNPQRAPIPTPSCLPESEPTVFDWRTKASWRNNKDSLDILDGLKKHSILAAKQTHSAIQEEEEVRLNLGV
IIIIIIIIIIIIIIIIIIIIIIIIIIIIIIIIIIIIIIIIIIIIIIIIIIIIIIIIIIIIIIIIIIIIIIIIIIIIIIIIIIIIIIIIIIIIIIIIIIIIIIIIIIIIIIIIIIIIIIIIIIIIIIIIIIIIIIIIIIIIIIIIIIIIIIIIIIIIIIIIIIIIIIIIIIIIIIIIIIIIIIIIIIIIIIIIIIIIIIIIIIIIIIIIIIIIIIIIIIIIIIIIIIIIIIIIIIIIIIIIIIIIIIIIIIIIIIIIIIIIIIIIIIIIIIIIIIIIIIIIIIIIIIIIIIIIIIIIIIIIIIIIIIIIIIIIIIIIIIIIIIIIIIIIIIIIIIIIIIIIIIIIIIIIIIIIIIIIIIIIIIIIIIIIIIIIIIIIIIIIIIIIIIIIIIIIIIIIIIIIIIIIIIIIIIIIIIIIIIIIIIIIIIIIIIIIIIIIIIIIIIIIIIIIIIIIIIIIIIIIIIIIIIIIIIIIIIIIIIIIIIIIIIIIIIIIIIIIIIIIIIIIIIIIIIIIIIIIIIIIIIIII
>gi|52841894|ref|YP_095693.1| | GLOB
MLKFVIYLSSRVQPMGKKAYIIGMGPAGLASALALLVKGYSVELIDRRSEDDVFSRKQGVFLKDDTIRDFFALSQLASKGYSLEFKDNFICKLIRPIDESNLQLSAEDQLDLAFFELIEKERTVIPIAELQRYQYSKLKYIYDKGGFTFQDEEDPYTVKFNNAEQQLIFHLGDTQIAKVDAENQKLTLDHNGSIQNHSFDLLVDASGKTSKSFTQLWNSQNPEFAIGYEKLDNPDHNAFGVMYLSINNPPLAMIANPVLSPTEGTSFIPLDKITPLKAMGWTHDYPPLIYLKYSKKNGAVYLTGEIPESILKDNNKKELKQWFDLVLQLLFNNTDFKMSAPGLASVFKTDIEIADKFALLLPKGGVFCLVGDALMSANFLLGCGISNALDDANKLPDMVDNQFSQSEAEAYRNLRYLDYKDDWLFFKEHIALRLKSLQLEKQLDLSRQELELKQRELESIQQQCSFY
IIIIIIIIIIIIIIIIIIIIIIIIIIIIIIIIIIIIIIIIIIIIIIIIIIIIIIIIIIIIIIIIIIIIIIIIIIIIIIIIIIIIIIIIIIIIIIIIIIIIIIIIIIIIIIIIIIIIIIIIIIIIIIIIIIIIIIIIIIIIIIIIIIIIIIIIIIIIIIIIIIIIIIIIIIIIIIIIIIIIIIIIIIIIIIIIIIIIIIIIIIIIIIIIIIIIIIIIIIIIIIIIIIIIIIIIIIIIIIIIIIIIIIIIIIIIIIIIIIIIIIIIIIIIIIIIIIIIIIIIIIIIIIIIIIIIIIIIIIIIIIIIIIIIIIIIIIIIIIIIIIIIIIIIIIIIIIIIIIIIIIIIIIIIIIIIIIIIIIIIIIIIIIIIIIIIIIIIIIIIIIIIIIIIIIIIIIIIIIIIIIIIIIIIIIIIIIIIIIIIIIIIIIIIIIIIIIIIIIIIIIIIIIIIIIIIIIIIIIIIIIIIIII
>gi|52842436|ref|YP_096235.1| | TM
MVDEKNYFLKIDFARQRIIDLPAGEFKYYLYILLESIKSQNVPSRHEFLAVLLKLLDTLYKLKELKTSNFLDNQCPSSQLLKELMLHLCELQQVAKTHHFTAQVMVVLLHIGGIISAVALSVVGGLLGGILGFVNGLCEYKPVIGFLVGTFTGTVLGGLFGFRAPKKLFKNEIQRQIKFGLDGLGESLDNIKQEYSSSMFGPNKIKPFSFYLGQVETEIKQLFNDDSEYEEFLNHKIDYEINSFLASFIGESLLHGCVGHHAYIKINIKNREYLIEFTPQPTDTKEAPAQSETRTVSGKKIVEMLAYHKKLQETNPPTASFILTKMKPGDNDCFSYVNKILIGTNQQGATIKRFANMGLIGSLLGMGIETLSPFKPDFFQTTSSVRTHKEKMPGHSNDLSMNSLLPQ
IIIIIIIIIIIIIIIIIIIIIIIIIIIIIIIIIIIIIIIIIIIIIIIIIIIIIIIIIIIIIIIIIIIIIIIIIIIIIIIIIIIIIIIIIIIIIIIIIIIIIIIIIIIIIIIIIIIIIMMMMMMMMMMMMMMMMOOOOOOOOOOMMMMMMMMMMMMMMMMMIIIIIIIIIIIIIIIIIIIIIIIIIIIIIIIIIIIIIIIIIIIIIIIIIIIIIIIIIIIIIIIIIIIIIIIIIIIIIIIIIIIIIIIIIIIIIIIIIIIIIIIIIIIIIIIIIIIIIIIIIIIIIIIIIIIIIIIIIIIIIIIIIIIIIIIIIIIIIIIIIIIIIIIIIIIIIIIIIIIIIIIIIIIIIIIIIIIIIIIIIIIIIIIIIIIIIIIIIIIIIIIIIIIIIIIIIIIIIIIIIIIIIII
>gi|52842925|ref|YP_096724.1| | GLOB
MDDTTFLSTKEKILEIKPLMESAFGNILGYQELENMLAICTLVPFSNNQILFHQGDRIKGIYIIIKGTVDLIARTLGKGITKIETCLASDFLGETSFLLNEPSATSAVAKDNVTCLFIPSAYFELMPAFSPEAKYKIMKAIGYQACGRLKQLHDKIIDFISHSDMQSLSFLGRVIQTFTQPKIHTLDESGVDKDQIYKKTLFNSFTQDETDELLEHAIPLTANKNCVLIHENETIPVCYIVIYGAVQSNVIQNSKIAKLSVIGPDSLFASTACFLSDTKFSITFITCESATLLKISEAELQYFQKNKPMIWYKLFNLICGSIISLARSLKKLDVRLNIEKYNQ
IIIIIIIIIIIIIIIIIIIIIIIIIIIIIIIIIIIIIIIIIIIIIIIIIIIIIIIIIIIIIIIIIIIIIIIIIIIIIIIIIIIIIIIIIIIIIIIIIIIIIIIIIIIIIIIIIIIIIIIIIIIIIIIIIIIIIIIIIIIIIIIIIIIIIIIIIIIIIIIIIIIIIIIIIIIIIIIIIIIIIIIIIIIIIIIIIIIIIIIIIIIIIIIIIIIIIIIIIIIIIIIIIIIIIIIIIIIIIIIIIIIIIIIIIIIIIIIIIIIIIIIIIIIIIIIIIIIIIIIIIIIIIIIIIIIIIIIIIIIIIIIIIIIIIIIIIIIIIIIIIIIIIIIIIIIIIIIIIIIIIII
>gi|52841870|ref|YP_095669.1| | GLOB
MAKIYNAPKPKYSGWEWFKFIAIRTVFPPVLLWDLIKIGANKLLGEWVSGLVLPAQNENFDDLAISDDTVSNYNEDDLICEKHDVITHDGAHLDTFEVRHRSQESIDPKYQKYIINLVGNGMCYEHIIDDIKEDSKALKANVIGFNLRGVGQSTGKAKSSEDLVADGIAQVQRLLDQGVSPQNITLKGHSLGAGVASLVAQHFHQLGQPINLFNSRSFSTITNFLVGHMRLERDEIGRAIGHKDSTVGTILGWLAKPFIKFGVALAKWEINAGSAFKSVPEAYKDYIVVRSRKEIRGERIDDAVIPHYASIHKELASERHKKKAEIDEEIANLDDIIRKADPLAKPGLANARDALVQAREKIKSDRKMETDVQYANGHNSDWNALHNRSGKSAQTFFREFVQRTEADHAVKSIPEIN
IIIIIIIIIIIIIIIIIIIIIIIIIIIIIIIIIIIIIIIIIIIIIIIIIIIIIIIIIIIIIIIIIIIIIIIIIIIIIIIIIIIIIIIIIIIIIIIIIIIIIIIIIIIIIIIIIIIIIIIIIIIIIIIIIIIIIIIIIIIIIIIIIIIIIIIIIIIIIIIIIIIIIIIIIIIIIIIIIIIIIIIIIIIIIIIIIIIIIIIIIIIIIIIIIIIIIIIIIIIIIIIIIIIIIIIIIIIIIIIIIIIIIIIIIIIIIIIIIIIIIIIIIIIIIIIIIIIIIIIIIIIIIIIIIIIIIIIIIIIIIIIIIIIIIIIIIIIIIIIIIIIIIIIIIIIIIIIIIIIIIIIIIIIIIIIIIIIIIIIIIIIIIIIIIIIIIIIIIIIIIIIIIIIIIIIIIIIIIIIIIIIIIIIIIIIIIIIII
>gi|52842843|ref|YP_096642.1| | GLOB
MFLTINDLQSQVQLAKKRLYALAKNWLDTQKEAINSKDKANWLNAFQASTKEAMQEQLKATGFPLIRNAILVNQSEDELPQHSLEQSSSLIHSENFPEQFNSRTVPRVIYVCHSGENNQVIKRLCQLTTLMEQLHTLEELTFEVQTNVHFRGLNLAYRMARSINKEWRDVEKGRETVEYYAERLQIAEKQYKLASDFCHECLGIYKEQLDARIMYFNESLNFFVECLVAAFSSVKDDRYWLTKFLLPSLPWHSMLNEVATWLFTTNGFTNPTIDSIEVNRSHLKAITEQFAKLMMAPFCSLEKELQGKIEKVENEQKIARENVYAMSSELDIVIHMQSQRKLAALLFPAQPLSMLGFFQGVAAAMGRDYFYSTFIKGNQSQEPRITDDEKPLIEASNYSNGLH
IIIIIIIIIIIIIIIIIIIIIIIIIIIIIIIIIIIIIIIIIIIIIIIIIIIIIIIIIIIIIIIIIIIIIIIIIIIIIIIIIIIIIIIIIIIIIIIIIIIIIIIIIIIIIIIIIIIIIIIIIIIIIIIIIIIIIIIIIIIIIIIIIIIIIIIIIIIIIIIIIIIIIIIIIIIIIIIIIIIIIIIIIIIIIIIIIIIIIIIIIIIIIIIIIIIIIIIIIIIIIIIIIIIIIIIIIIIIIIIIIIIIIIIIIIIIIIIIIIIIIIIIIIIIIIIIIIIIIIIIIIIIIIIIIIIIIIIIIIIIIIIIIIIIIIIIIIIIIIIIIIIIIIIIIIIIIIIIIIIIIIIIIIIIIIIIIIIIIIIIIIIIIIIIIIIIIIIIIIIIIIIIIIIIIIIIIIIIIIIIIII
>gi|52843025|ref|YP_096824.1| | GLOB
MKRTIETYIIYLKEDLKIADTCKTIKDGLLKSITDKTHFSEELATYFERDNPNAPFKVNTTDPTQVAVLKKLLNALENAEKSFRAIENIDISRDRYTAMIAKDAVMVSYKAVHEIYAALQLINHSNSDIQDIVGPHIQKLLPQMALASKALGNFAPEHPEESAGAVLAGVVNMLPTEKPTESESLGKLSNLIFELPHYFEELQKLIATGASGIATKSITSAEDYQSAMIKKANETKYYFEQLSSKSGLLAIPSYLSIVKRLIAHSTDLVNAGAPLTKQAYLDAVAKLEDIKHNILPQLISELEMVEESMGLKPGLLTDPALEQMNKYYTQLAEQVDNIAKAAGVLDTVSDYSDSIGGKIVRFLAGDSKKLDVGPKLTPAPDLGVLMDDVFIQKRRSNQESRLNEARLSSEDKSVLAAANRFFDKIGSYNSIHKAWSKWSLANISQSEKDALIKEYKQFQPHFAALYPDIDKLVVDALTQPTGSNIVSRLYSSDYKQLWSSDHFKQVLSCKDSVLSSIQQSLAQSEFKAKLIEKTMSHSEETAYSMNNKTTNLTTRVQPFEPLKFTLEDDKPVEYYHKRVIAASNQILELERAQKGVAEFFNYIQKKYPHENPSFDSLDESDKEFLRKAYKTFQPQLLALKHDDINTRLVSSLTSSKPTDPPLRLTDLVSLKSGINDYLNEKISDLNQDKTTLLDKEEEAREEQYAKNPLVAKGAELEKQTLFGQMSKLKLSKSVDDFFNKKFQTYLKDNLSPEVWKQLSSNGETLDFDKIPYLEFHKDSPEVAMYKQLINSMHYMKNGLEKLESLNDYGDPNNIYHRTRFVMTTFNALVMNICFSKYYVMEAGNNPGLKAIVQEGLDLLKPLEGMPLIGDYLKTTEKQEPPKQNIITAWKKQQAVVESGLSKGPKPKTDQQLISEQLGKIQEAIDNFDGDLEVSDSAREKIKTQIGEFAKGISGLSFGPGSVKKILAALTKLETQLSNLDKESPEVTLGKLKDIHSELNAQFRAAAEYTEYHSGQKFGSYSNNISTIVSNFCNGLVSNLPLKQEPAPKVKAPEKPVTPVITGTTNPHEVVFGTKHEEFNSVYQPYLLLKRITDEFRDQNNPYKPSFDELKEEAVSYYDKIQPLLESVDPKFDKNFIAKHKESSTLLKAIDEVMSMRQRINNPESSFAKLKDLHLEGDFEKEENKEKFRQLYKEIQPYLHKIDSTYDQTQFLEGLKTAKDFSGALQRIMNEENALQQSTSLKDTSYLQLIAESLYQIPVKLNKLKAEPDTPEPSKEEIDANVKAFVEGLNGLSFGPGSVKKILSTAAKLQMQLSDIGKEGRELTMGRLKEIQAEFGTILMAAADNAEFHLGLKPGTYSRTVSERFEKFYSSLIVNLPLEKDQTGLELLIDTTSTQKRLAREMERLESVKEDTSAIDTKKSIFGTEHEQFSTLYQPYASLRHIAKDIEDGVHMNLYERTLEELKEEASNEYKKIQPYLAKINPEFTEDYISKTDGEYSLLHAIDRVFEERHKINKPSSPFDKLRDLYLDGDFEKEENKEQFLQLYAELQPHLIKINYQYDLAYFLRELQTPEDFKAATERIINDESKLQELITGLDDTKRLKVKLCEERIGYFIDLLKKQELEVGPEKIQAFKEKIFFNYIHANVNSALDAKIGSHAEQFLQFIEKDFLDKKNEILEKITIDQDMEEEIAKAIDRIAPDIINNKIESFKKLLFDSYIQSDIKNSLHNELGIYTSLFIDKISPEIHLHQSEILGNVAFDSKMGAEIGSKINAITPGILLNNNPLKEAYVDLNNTLKEINTLLDEENKKTRDNPCRNEKIAKLTSLKDRLSDLDSIPKENTVEFLKKMQEETRSSLKSLESNDALINIYDVLNSLKETIENGSDLPEIKKDKLQMISDVQNILSNFDKNPAERLNLAVQILNDSNPEVLSKTKGNFLIGEAFKGQVFTNYINTKISEQLNNELGPYGKVFLKQIMPDFIAKKSEIIKEIAIDNMETGLETQFKIHAPAIFEKNKELKAAYEQLNVHLKEVQSLIEAEEKKPKGNPCREEKIAALRSHQSQLMNTQRIPDHETLRFLQEQNKSAKSFMGKLEKYDTMISVYDSLTEIREHVSNHKSLSKEIKDEKIQEISKMEDMLKTTSKEPSIRLAEVKAHGLSDQCKNVLLKNSDNFLVSFFKTLFSKLFNIKNENETLVSSFKQRLQNIKGPEPVATPMETPENEAPLVNANITRF
IIIIIIIIIIIIIIIIIIIIIIIIIIIIIIIIIIIIIIIIIIIIIIIIIIIIIIIIIIIIIIIIIIIIIIIIIIIIIIIIIIIIIIIIIIIIIIIIIIIIIIIIIIIIIIIIIIIIIIIIIIIIIIIIIIIIIIIIIIIIIIIIIIIIIIIIIIIIIIIIIIIIIIIIIIIIIIIIIIIIIIIIIIIIIIIIIIIIIIIIIIIIIIIIIIIIIIIIIIIIIIIIIIIIIIIIIIIIIIIIIIIIIIIIIIIIIIIIIIIIIIIIIIIIIIIIIIIIIIIIIIIIIIIIIIIIIIIIIIIIIIIIIIIIIIIIIIIIIIIIIIIIIIIIIIIIIIIIIIIIIIIIIIIIIIIIIIIIIIIIIIIIIIIIIIIIIIIIIIIIIIIIIIIIIIIIIIIIIIIIIIIIIIIIIIIIIIIIIIIIIIIIIIIIIIIIIIIIIIIIIIIIIIIIIIIIIIIIIIIIIIIIIIIIIIIIIIIIIIIIIIIIIIIIIIIIIIIIIIIIIIIIIIIIIIIIIIIIIIIIIIIIIIIIIIIIIIIIIIIIIIIIIIIIIIIIIIIIIIIIIIIIIIIIIIIIIIIIIIIIIIIIIIIIIIIIIIIIIIIIIIIIIIIIIIIIIIIIIIIIIIIIIIIIIIIIIIIIIIIIIIIIIIIIIIIIIIIIIIIIIIIIIIIIIIIIIIIIIIIIIIIIIIIIIIIIIIIIIIIIIIIIIIIIIIIIIIIIIIIIIIIIIIIIIIIIIIIIIIIIIIIIIIIIIIIIIIIIIIIIIIIIIIIIIIIIIIIIIIIIIIIIIIIIIIIIIIIIIIIIIIIIIIIIIIIIIIIIIIIIIIIIIIIIIIIIIIIIIIIIIIIIIIIIIIIIIIIIIIIIIIIIIIIIIIIIIIIIIIIIIIIIIIIIIIIIIIIIIIIIIIIIIIIIIIIIIIIIIIIIIIIIIIIIIIIIIIIIIIIIIIIIIIIIIIIIIIIIIIIIIIIIIIIIIIIIIIIIIIIIIIIIIIIIIIIIIIIIIIIIIIIIIIIIIIIIIIIIIIIIIIIIIIIIIIIIIIIIIIIIIIIIIIIIIIIIIIIIIIIIIIIIIIIIIIIIIIIIIIIIIIIIIIIIIIIIIIIIIIIIIIIIIIIIIIIIIIIIIIIIIIIIIIIIIIIIIIIIIIIIIIIIIIIIIIIIIIIIIIIIIIIIIIIIIIIIIIIIIIIIIIIIIIIIIIIIIIIIIIIIIIIIIIIIIIIIIIIIIIIIIIIIIIIIIIIIIIIIIIIIIIIIIIIIIIIIIIIIIIIIIIIIIIIIIIIIIIIIIIIIIIIIIIIIIIIIIIIIIIIIIIIIIIIIIIIIIIIIIIIIIIIIIIIIIIIIIIIIIIIIIIIIIIIIIIIIIIIIIIIIIIIIIIIIIIIIIIIIIIIIIIIIIIIIIIIIIIIIIIIIIIIIIIIIIIIIIIIIIIIIIIIIIIIIIIIIIIIIIIIIIIIIIIIIIIIIIIIIIIIIIIIIIIIIIIIIIIIIIIIIIIIIIIIIIIIIIIIIIIIIIIIIIIIIIIIIIIIIIIIIIIIIIIIIIIIIIIIIIIIIIIIIIIIIIIIIIIIIIIIIIIIIIIIIIIIIIIIIIIIIIIIIIIIIIIIIIIIIIIIIIIIIIIIIIIIIIIIIIIIIIIIIIIIIIIIIIIIIIIIIIIIIIIIIIIIIIIIIIIIIIIIIIIIIIIIIIIIIIIIIIIIIIIIIIIIIIIIIIIIIIIIIIIIIIIIIIIIIIIIIIIIIIIIIIIIIIIIIIIIIIIIIIIIIIIIIIIIIIIIIIIIIIIIIIIIIIIIIIIIIIIIIIIIIIIIIIIIIIIIIIIIIIIIIIIIIIIIIIIIIIIIIIIIIIIIIIIIIIIIIIIIIIIIIIIIIIIIIIIIIIIIIIIIIIIIIIIIIIIIIIIIIIIIIIIIIIIIIIIIIIIIIIIIIIIIIIIIIIIIIIIIIIIIIIIIIIIIIIIIIIIIIIIIIIIIIIIIIIIIIIIIIIIIIIIIIIIIIIIIIIIIIIIIIIIIIIIIIIIIIIIIIIIIIIIIIIIIIIIIIIIIIIIIIIIIIIIIIIIIIIIIIIIIIIIIIIIIIIIIIIIIIIIIIIIIIIIIIIIIIIIIIIIIIIIIIIIIIIIIIIIIIIIIIIIIIIIIIIIIIIIIIIIIIIIIIIIIIIIIIIIIIIIIIIIIIIIIIIIIIIIIIIIIIIIIIIIIIIIIIIIIIIIIIIIIIIIIIIIIIIIIIIIIIIIIIIIIIIIIIIIIII
