# Supplementary material for: The T4bSS of Legionella features a two-step secretion pathway with an inner membrane intermediate for secretion of transmembrane effectors
Source: PLoS Pathog. 2024 Nov 15;20(11):e1012118. doi: 10.1371/journal.ppat.1012118 (PMC11602083; doi:10.1371/journal.ppat.1012118)
Supplement: S3 Table — (TXT) [file ppat.1012118.s003.txt]

##gff-version 3
# gi|52842176|ref|YP_095975.1| Length: 664
# gi|52842176|ref|YP_095975.1| Number of predicted TMRs: 0
gi|52842176|ref|YP_095975.1|	inside	1	664				
//
# gi|52842834|ref|YP_096633.1| Length: 250
# gi|52842834|ref|YP_096633.1| Number of predicted TMRs: 2
gi|52842834|ref|YP_096633.1|	outside	1	6				
gi|52842834|ref|YP_096633.1|	TMhelix	7	28				
gi|52842834|ref|YP_096633.1|	inside	29	39				
gi|52842834|ref|YP_096633.1|	TMhelix	40	53				
gi|52842834|ref|YP_096633.1|	outside	54	250				
//
# gi|52840512|ref|YP_094311.1| Length: 330
# gi|52840512|ref|YP_094311.1| Number of predicted TMRs: 1
gi|52840512|ref|YP_094311.1|	inside	1	8				
gi|52840512|ref|YP_094311.1|	TMhelix	9	24				
gi|52840512|ref|YP_094311.1|	outside	25	330				
//
# gi|52841889|ref|YP_095688.1| Length: 372
# gi|52841889|ref|YP_095688.1| Number of predicted TMRs: 10
gi|52841889|ref|YP_095688.1|	inside	1	18				
gi|52841889|ref|YP_095688.1|	TMhelix	19	28				
gi|52841889|ref|YP_095688.1|	outside	29	52				
gi|52841889|ref|YP_095688.1|	TMhelix	53	65				
gi|52841889|ref|YP_095688.1|	inside	66	90				
gi|52841889|ref|YP_095688.1|	TMhelix	91	104				
gi|52841889|ref|YP_095688.1|	outside	105	113				
gi|52841889|ref|YP_095688.1|	TMhelix	114	131				
gi|52841889|ref|YP_095688.1|	inside	132	140				
gi|52841889|ref|YP_095688.1|	TMhelix	141	158				
gi|52841889|ref|YP_095688.1|	outside	159	197				
gi|52841889|ref|YP_095688.1|	TMhelix	198	215				
gi|52841889|ref|YP_095688.1|	inside	216	227				
gi|52841889|ref|YP_095688.1|	TMhelix	228	245				
gi|52841889|ref|YP_095688.1|	outside	246	258				
gi|52841889|ref|YP_095688.1|	TMhelix	259	279				
gi|52841889|ref|YP_095688.1|	inside	280	292				
gi|52841889|ref|YP_095688.1|	TMhelix	293	309				
gi|52841889|ref|YP_095688.1|	outside	310	343				
gi|52841889|ref|YP_095688.1|	TMhelix	344	364				
gi|52841889|ref|YP_095688.1|	inside	365	372				
//
# gi|52841895|ref|YP_095694.1| Length: 463
# gi|52841895|ref|YP_095694.1| Number of predicted TMRs: 0
gi|52841895|ref|YP_095694.1|	signal	1	27				
gi|52841895|ref|YP_095694.1|	outside	28	463				
//
# gi|52840648|ref|YP_094447.1| Length: 514
# gi|52840648|ref|YP_094447.1| Number of predicted TMRs: 0
gi|52840648|ref|YP_094447.1|	inside	1	514				
//
# gi|52843011|ref|YP_096810.1| Length: 683
# gi|52843011|ref|YP_096810.1| Number of predicted TMRs: 1
gi|52843011|ref|YP_096810.1|	inside	1	220				
gi|52843011|ref|YP_096810.1|	TMhelix	221	230				
gi|52843011|ref|YP_096810.1|	outside	231	683				
//
# gi|52840684|ref|YP_094483.1| Length: 349
# gi|52840684|ref|YP_094483.1| Number of predicted TMRs: 0
gi|52840684|ref|YP_094483.1|	signal	1	60				
gi|52840684|ref|YP_094483.1|	outside	61	349				
//
# gi|52841175|ref|YP_094974.1| Length: 729
# gi|52841175|ref|YP_094974.1| Number of predicted TMRs: 0
gi|52841175|ref|YP_094974.1|	inside	1	729				
//
# gi|52841559|ref|YP_095358.1| Length: 821
# gi|52841559|ref|YP_095358.1| Number of predicted TMRs: 0
gi|52841559|ref|YP_095358.1|	signal	1	47				
gi|52841559|ref|YP_095358.1|	outside	48	821				
//
# gi|52842652|ref|YP_096451.1| Length: 185
# gi|52842652|ref|YP_096451.1| Number of predicted TMRs: 0
gi|52842652|ref|YP_096451.1|	signal	1	27				
gi|52842652|ref|YP_096451.1|	outside	28	185				
//
# gi|52842419|ref|YP_096218.1| Length: 366
# gi|52842419|ref|YP_096218.1| Number of predicted TMRs: 0
gi|52842419|ref|YP_096218.1|	signal	1	21				
gi|52842419|ref|YP_096218.1|	outside	22	366				
//
# gi|52840297|ref|YP_094096.1| Length: 748
# gi|52840297|ref|YP_094096.1| Number of predicted TMRs: 0
gi|52840297|ref|YP_094096.1|	signal	1	29				
gi|52840297|ref|YP_094096.1|	outside	30	748				
//
# gi|52842030|ref|YP_095829.1| Length: 311
# gi|52842030|ref|YP_095829.1| Number of predicted TMRs: 0
gi|52842030|ref|YP_095829.1|	inside	1	311				
//
# gi|52842760|ref|YP_096559.1| Length: 555
# gi|52842760|ref|YP_096559.1| Number of predicted TMRs: 2
gi|52842760|ref|YP_096559.1|	inside	1	224				
gi|52842760|ref|YP_096559.1|	TMhelix	225	234				
gi|52842760|ref|YP_096559.1|	outside	235	448				
gi|52842760|ref|YP_096559.1|	TMhelix	449	458				
gi|52842760|ref|YP_096559.1|	inside	459	555				
//
# gi|52840858|ref|YP_094657.1| Length: 474
# gi|52840858|ref|YP_094657.1| Number of predicted TMRs: 0
gi|52840858|ref|YP_094657.1|	inside	1	474				
//
# gi|52840425|ref|YP_094224.1| Length: 251
# gi|52840425|ref|YP_094224.1| Number of predicted TMRs: 5
gi|52840425|ref|YP_094224.1|	inside	1	57				
gi|52840425|ref|YP_094224.1|	TMhelix	58	73				
gi|52840425|ref|YP_094224.1|	outside	74	89				
gi|52840425|ref|YP_094224.1|	TMhelix	90	110				
gi|52840425|ref|YP_094224.1|	inside	111	141				
gi|52840425|ref|YP_094224.1|	TMhelix	142	169				
gi|52840425|ref|YP_094224.1|	outside	170	192				
gi|52840425|ref|YP_094224.1|	TMhelix	193	215				
gi|52840425|ref|YP_094224.1|	inside	216	231				
gi|52840425|ref|YP_094224.1|	TMhelix	232	250				
gi|52840425|ref|YP_094224.1|	outside	251	251				
//
# gi|52841713|ref|YP_095512.1| Length: 529
# gi|52841713|ref|YP_095512.1| Number of predicted TMRs: 0
gi|52841713|ref|YP_095512.1|	inside	1	529				
//
# gi|52841808|ref|YP_095607.1| Length: 149
# gi|52841808|ref|YP_095607.1| Number of predicted TMRs: 2
gi|52841808|ref|YP_095607.1|	inside	1	25				
gi|52841808|ref|YP_095607.1|	TMhelix	26	44				
gi|52841808|ref|YP_095607.1|	outside	45	48				
gi|52841808|ref|YP_095607.1|	TMhelix	49	61				
gi|52841808|ref|YP_095607.1|	inside	62	149				
//
# gi|52840667|ref|YP_094466.1| Length: 449
# gi|52840667|ref|YP_094466.1| Number of predicted TMRs: 0
gi|52840667|ref|YP_094466.1|	signal	1	32				
gi|52840667|ref|YP_094466.1|	outside	33	449				
//
# gi|52840426|ref|YP_094225.1| Length: 188
# gi|52840426|ref|YP_094225.1| Number of predicted TMRs: 2
gi|52840426|ref|YP_094225.1|	inside	1	87				
gi|52840426|ref|YP_094225.1|	TMhelix	88	108				
gi|52840426|ref|YP_094225.1|	outside	109	114				
gi|52840426|ref|YP_094225.1|	TMhelix	115	135				
gi|52840426|ref|YP_094225.1|	inside	136	188				
//
# gi|52841929|ref|YP_095728.1| Length: 560
# gi|52841929|ref|YP_095728.1| Number of predicted TMRs: 2
gi|52841929|ref|YP_095728.1|	inside	1	372				
gi|52841929|ref|YP_095728.1|	TMhelix	373	400				
gi|52841929|ref|YP_095728.1|	outside	401	401				
gi|52841929|ref|YP_095728.1|	TMhelix	402	429				
gi|52841929|ref|YP_095728.1|	inside	430	560				
//
# gi|52841400|ref|YP_095199.1| Length: 670
# gi|52841400|ref|YP_095199.1| Number of predicted TMRs: 1
gi|52841400|ref|YP_095199.1|	signal	1	10				
gi|52841400|ref|YP_095199.1|	outside	11	566				
gi|52841400|ref|YP_095199.1|	TMhelix	567	576				
gi|52841400|ref|YP_095199.1|	inside	577	670				
//
# gi|52843083|ref|YP_096882.1| Length: 637
# gi|52843083|ref|YP_096882.1| Number of predicted TMRs: 4
gi|52843083|ref|YP_096882.1|	inside	1	276				
gi|52843083|ref|YP_096882.1|	TMhelix	277	286				
gi|52843083|ref|YP_096882.1|	outside	287	304				
gi|52843083|ref|YP_096882.1|	TMhelix	305	316				
gi|52843083|ref|YP_096882.1|	inside	317	389				
gi|52843083|ref|YP_096882.1|	TMhelix	390	399				
gi|52843083|ref|YP_096882.1|	outside	400	428				
gi|52843083|ref|YP_096882.1|	TMhelix	429	438				
gi|52843083|ref|YP_096882.1|	inside	439	637				
//
# gi|52841714|ref|YP_095513.1| Length: 269
# gi|52841714|ref|YP_095513.1| Number of predicted TMRs: 0
gi|52841714|ref|YP_095513.1|	inside	1	269				
//
# gi|52843000|ref|YP_096799.1| Length: 468
# gi|52843000|ref|YP_096799.1| Number of predicted TMRs: 4
gi|52843000|ref|YP_096799.1|	inside	1	139				
gi|52843000|ref|YP_096799.1|	TMhelix	140	149				
gi|52843000|ref|YP_096799.1|	outside	150	178				
gi|52843000|ref|YP_096799.1|	TMhelix	179	188				
gi|52843000|ref|YP_096799.1|	inside	189	276				
gi|52843000|ref|YP_096799.1|	TMhelix	277	286				
gi|52843000|ref|YP_096799.1|	outside	287	320				
gi|52843000|ref|YP_096799.1|	TMhelix	321	331				
gi|52843000|ref|YP_096799.1|	inside	332	468				
//
# gi|52842003|ref|YP_095802.1| Length: 161
# gi|52842003|ref|YP_095802.1| Number of predicted TMRs: 0
gi|52842003|ref|YP_095802.1|	inside	1	161				
//
# gi|52842790|ref|YP_096589.1| Length: 912
# gi|52842790|ref|YP_096589.1| Number of predicted TMRs: 0
gi|52842790|ref|YP_096589.1|	inside	1	912				
//
# gi|52841917|ref|YP_095716.1| Length: 208
# gi|52841917|ref|YP_095716.1| Number of predicted TMRs: 2
gi|52841917|ref|YP_095716.1|	inside	1	115				
gi|52841917|ref|YP_095716.1|	TMhelix	116	137				
gi|52841917|ref|YP_095716.1|	outside	138	140				
gi|52841917|ref|YP_095716.1|	TMhelix	141	158				
gi|52841917|ref|YP_095716.1|	inside	159	208				
//
# gi|52840953|ref|YP_094752.1| Length: 337
# gi|52840953|ref|YP_094752.1| Number of predicted TMRs: 2
gi|52840953|ref|YP_094752.1|	inside	1	279				
gi|52840953|ref|YP_094752.1|	TMhelix	280	290				
gi|52840953|ref|YP_094752.1|	outside	291	297				
gi|52840953|ref|YP_094752.1|	TMhelix	298	307				
gi|52840953|ref|YP_094752.1|	inside	308	337				
//
# gi|52841930|ref|YP_095729.1| Length: 546
# gi|52841930|ref|YP_095729.1| Number of predicted TMRs: 2
gi|52841930|ref|YP_095729.1|	inside	1	363				
gi|52841930|ref|YP_095729.1|	TMhelix	364	384				
gi|52841930|ref|YP_095729.1|	outside	385	407				
gi|52841930|ref|YP_095729.1|	TMhelix	408	428				
gi|52841930|ref|YP_095729.1|	inside	429	546				
//
# gi|52843193|ref|YP_096992.1| Length: 612
# gi|52843193|ref|YP_096992.1| Number of predicted TMRs: 6
gi|52843193|ref|YP_096992.1|	inside	1	354				
gi|52843193|ref|YP_096992.1|	TMhelix	355	368				
gi|52843193|ref|YP_096992.1|	outside	369	379				
gi|52843193|ref|YP_096992.1|	TMhelix	380	398				
gi|52843193|ref|YP_096992.1|	inside	399	457				
gi|52843193|ref|YP_096992.1|	TMhelix	458	479				
gi|52843193|ref|YP_096992.1|	outside	480	483				
gi|52843193|ref|YP_096992.1|	TMhelix	484	499				
gi|52843193|ref|YP_096992.1|	inside	500	541				
gi|52843193|ref|YP_096992.1|	TMhelix	542	560				
gi|52843193|ref|YP_096992.1|	outside	561	563				
gi|52843193|ref|YP_096992.1|	TMhelix	564	578				
gi|52843193|ref|YP_096992.1|	inside	579	612				
//
# gi|52842698|ref|YP_096497.1| Length: 1294
# gi|52842698|ref|YP_096497.1| Number of predicted TMRs: 0
gi|52842698|ref|YP_096497.1|	inside	1	1294				
//
# gi|52840530|ref|YP_094329.1| Length: 1116
# gi|52840530|ref|YP_094329.1| Number of predicted TMRs: 0
gi|52840530|ref|YP_094329.1|	inside	1	1116				
//
# gi|52841392|ref|YP_095191.1| Length: 256
# gi|52841392|ref|YP_095191.1| Number of predicted TMRs: 0
gi|52841392|ref|YP_095191.1|	inside	1	256				
//
# gi|52841343|ref|YP_095142.1| Length: 686
# gi|52841343|ref|YP_095142.1| Number of predicted TMRs: 0
gi|52841343|ref|YP_095142.1|	inside	1	686				
//
# gi|52841849|ref|YP_095648.1| Length: 439
# gi|52841849|ref|YP_095648.1| Number of predicted TMRs: 2
gi|52841849|ref|YP_095648.1|	inside	1	362				
gi|52841849|ref|YP_095648.1|	TMhelix	363	383				
gi|52841849|ref|YP_095648.1|	outside	384	396				
gi|52841849|ref|YP_095648.1|	TMhelix	397	414				
gi|52841849|ref|YP_095648.1|	inside	415	439				
//
# gi|52842794|ref|YP_096593.1| Length: 385
# gi|52842794|ref|YP_096593.1| Number of predicted TMRs: 0
gi|52842794|ref|YP_096593.1|	signal	1	20				
gi|52842794|ref|YP_096593.1|	outside	21	385				
//
# gi|52840358|ref|YP_094157.1| Length: 286
# gi|52840358|ref|YP_094157.1| Number of predicted TMRs: 0
gi|52840358|ref|YP_094157.1|	inside	1	286				
//
# gi|52842102|ref|YP_095901.1| Length: 405
# gi|52842102|ref|YP_095901.1| Number of predicted TMRs: 2
gi|52842102|ref|YP_095901.1|	inside	1	82				
gi|52842102|ref|YP_095901.1|	TMhelix	83	100				
gi|52842102|ref|YP_095901.1|	outside	101	104				
gi|52842102|ref|YP_095901.1|	TMhelix	105	121				
gi|52842102|ref|YP_095901.1|	inside	122	405				
//
# gi|52842125|ref|YP_095924.1| Length: 601
# gi|52842125|ref|YP_095924.1| Number of predicted TMRs: 2
gi|52842125|ref|YP_095924.1|	inside	1	389				
gi|52842125|ref|YP_095924.1|	TMhelix	390	410				
gi|52842125|ref|YP_095924.1|	outside	411	413				
gi|52842125|ref|YP_095924.1|	TMhelix	414	436				
gi|52842125|ref|YP_095924.1|	inside	437	601				
//
# gi|52840315|ref|YP_094114.1| Length: 368
# gi|52840315|ref|YP_094114.1| Number of predicted TMRs: 0
gi|52840315|ref|YP_094114.1|	inside	1	368				
//
# gi|52840436|ref|YP_094235.1| Length: 303
# gi|52840436|ref|YP_094235.1| Number of predicted TMRs: 0
gi|52840436|ref|YP_094235.1|	inside	1	303				
//
# gi|52841978|ref|YP_095777.1| Length: 436
# gi|52841978|ref|YP_095777.1| Number of predicted TMRs: 0
gi|52841978|ref|YP_095777.1|	inside	1	436				
//
# gi|52841417|ref|YP_095216.1| Length: 630
# gi|52841417|ref|YP_095216.1| Number of predicted TMRs: 2
gi|52841417|ref|YP_095216.1|	inside	1	462				
gi|52841417|ref|YP_095216.1|	TMhelix	463	472				
gi|52841417|ref|YP_095216.1|	outside	473	496				
gi|52841417|ref|YP_095216.1|	TMhelix	497	506				
gi|52841417|ref|YP_095216.1|	inside	507	630				
//
# gi|52841133|ref|YP_094932.1| Length: 243
# gi|52841133|ref|YP_094932.1| Number of predicted TMRs: 0
gi|52841133|ref|YP_094932.1|	inside	1	243				
//
# gi|52842186|ref|YP_095985.1| Length: 635
# gi|52842186|ref|YP_095985.1| Number of predicted TMRs: 2
gi|52842186|ref|YP_095985.1|	inside	1	463				
gi|52842186|ref|YP_095985.1|	TMhelix	464	473				
gi|52842186|ref|YP_095985.1|	outside	474	500				
gi|52842186|ref|YP_095985.1|	TMhelix	501	511				
gi|52842186|ref|YP_095985.1|	inside	512	635				
//
# gi|52841382|ref|YP_095181.1| Length: 503
# gi|52841382|ref|YP_095181.1| Number of predicted TMRs: 0
gi|52841382|ref|YP_095181.1|	inside	1	503				
//
# gi|52843080|ref|YP_096879.1| Length: 184
# gi|52843080|ref|YP_096879.1| Number of predicted TMRs: 2
gi|52843080|ref|YP_096879.1|	inside	1	70				
gi|52843080|ref|YP_096879.1|	TMhelix	71	80				
gi|52843080|ref|YP_096879.1|	outside	81	81				
gi|52843080|ref|YP_096879.1|	TMhelix	82	91				
gi|52843080|ref|YP_096879.1|	inside	92	184				
//
# gi|52841853|ref|YP_095652.1| Length: 130
# gi|52841853|ref|YP_095652.1| Number of predicted TMRs: 0
gi|52841853|ref|YP_095652.1|	inside	1	130				
//
# gi|52840345|ref|YP_094144.1| Length: 1324
# gi|52840345|ref|YP_094144.1| Number of predicted TMRs: 0
gi|52840345|ref|YP_094144.1|	inside	1	1324				
//
# gi|52843106|ref|YP_096905.1| Length: 495
# gi|52843106|ref|YP_096905.1| Number of predicted TMRs: 0
gi|52843106|ref|YP_096905.1|	inside	1	495				
//
# gi|52841585|ref|YP_095384.1| Length: 974
# gi|52841585|ref|YP_095384.1| Number of predicted TMRs: 0
gi|52841585|ref|YP_095384.1|	inside	1	974				
//
# gi|52842716|ref|YP_096515.1| Length: 807
# gi|52842716|ref|YP_096515.1| Number of predicted TMRs: 0
gi|52842716|ref|YP_096515.1|	inside	1	807				
//
# gi|52840763|ref|YP_094562.1| Length: 282
# gi|52840763|ref|YP_094562.1| Number of predicted TMRs: 0
gi|52840763|ref|YP_094562.1|	inside	1	282				
//
# gi|52841198|ref|YP_094997.1| Length: 413
# gi|52841198|ref|YP_094997.1| Number of predicted TMRs: 1
gi|52841198|ref|YP_094997.1|	inside	1	200				
gi|52841198|ref|YP_094997.1|	TMhelix	201	210				
gi|52841198|ref|YP_094997.1|	outside	211	413				
//
# gi|52843024|ref|YP_096823.1| Length: 418
# gi|52843024|ref|YP_096823.1| Number of predicted TMRs: 0
gi|52843024|ref|YP_096823.1|	inside	1	418				
//
# gi|52842660|ref|YP_096459.1| Length: 921
# gi|52842660|ref|YP_096459.1| Number of predicted TMRs: 0
gi|52842660|ref|YP_096459.1|	inside	1	921				
//
# gi|52842508|ref|YP_096307.1| Length: 425
# gi|52842508|ref|YP_096307.1| Number of predicted TMRs: 0
gi|52842508|ref|YP_096307.1|	inside	1	425				
//
# gi|52840351|ref|YP_094150.1| Length: 397
# gi|52840351|ref|YP_094150.1| Number of predicted TMRs: 0
gi|52840351|ref|YP_094150.1|	inside	1	397				
//
# gi|52840501|ref|YP_094300.1| Length: 241
# gi|52840501|ref|YP_094300.1| Number of predicted TMRs: 2
gi|52840501|ref|YP_094300.1|	inside	1	60				
gi|52840501|ref|YP_094300.1|	TMhelix	61	74				
gi|52840501|ref|YP_094300.1|	outside	75	98				
gi|52840501|ref|YP_094300.1|	TMhelix	99	108				
gi|52840501|ref|YP_094300.1|	inside	109	241				
//
# gi|52842653|ref|YP_096452.1| Length: 204
# gi|52842653|ref|YP_096452.1| Number of predicted TMRs: 0
gi|52842653|ref|YP_096452.1|	inside	1	204				
//
# gi|52842484|ref|YP_096283.1| Length: 216
# gi|52842484|ref|YP_096283.1| Number of predicted TMRs: 0
gi|52842484|ref|YP_096283.1|	inside	1	216				
//
# gi|52842713|ref|YP_096512.1| Length: 295
# gi|52842713|ref|YP_096512.1| Number of predicted TMRs: 0
gi|52842713|ref|YP_096512.1|	inside	1	295				
//
# gi|52842949|ref|YP_096748.1| Length: 655
# gi|52842949|ref|YP_096748.1| Number of predicted TMRs: 0
gi|52842949|ref|YP_096748.1|	inside	1	655				
//
# gi|52841386|ref|YP_095185.1| Length: 318
# gi|52841386|ref|YP_095185.1| Number of predicted TMRs: 0
gi|52841386|ref|YP_095185.1|	signal	1	10				
gi|52841386|ref|YP_095185.1|	outside	11	318				
//
# gi|52843079|ref|YP_096878.1| Length: 245
# gi|52843079|ref|YP_096878.1| Number of predicted TMRs: 0
gi|52843079|ref|YP_096878.1|	inside	1	245				
//
# gi|52840515|ref|YP_094314.1| Length: 132
# gi|52840515|ref|YP_094314.1| Number of predicted TMRs: 2
gi|52840515|ref|YP_094314.1|	inside	1	16				
gi|52840515|ref|YP_094314.1|	TMhelix	17	30				
gi|52840515|ref|YP_094314.1|	outside	31	43				
gi|52840515|ref|YP_094314.1|	TMhelix	44	59				
gi|52840515|ref|YP_094314.1|	inside	60	132				
//
# gi|52842554|ref|YP_096353.1| Length: 208
# gi|52842554|ref|YP_096353.1| Number of predicted TMRs: 0
gi|52842554|ref|YP_096353.1|	inside	1	208				
//
# gi|52843074|ref|YP_096873.1| Length: 583
# gi|52843074|ref|YP_096873.1| Number of predicted TMRs: 0
gi|52843074|ref|YP_096873.1|	inside	1	583				
//
# gi|52842898|ref|YP_096697.1| Length: 176
# gi|52842898|ref|YP_096697.1| Number of predicted TMRs: 2
gi|52842898|ref|YP_096697.1|	inside	1	89				
gi|52842898|ref|YP_096697.1|	TMhelix	90	110				
gi|52842898|ref|YP_096697.1|	outside	111	120				
gi|52842898|ref|YP_096697.1|	TMhelix	121	141				
gi|52842898|ref|YP_096697.1|	inside	142	176				
//
# gi|52841818|ref|YP_095617.1| Length: 672
# gi|52841818|ref|YP_095617.1| Number of predicted TMRs: 0
gi|52841818|ref|YP_095617.1|	inside	1	672				
//
# gi|52840381|ref|YP_094180.1| Length: 1102
# gi|52840381|ref|YP_094180.1| Number of predicted TMRs: 0
gi|52840381|ref|YP_094180.1|	inside	1	1102				
//
# gi|52842625|ref|YP_096424.1| Length: 368
# gi|52842625|ref|YP_096424.1| Number of predicted TMRs: 0
gi|52842625|ref|YP_096424.1|	inside	1	368				
//
# gi|52841830|ref|YP_095629.1| Length: 428
# gi|52841830|ref|YP_095629.1| Number of predicted TMRs: 0
gi|52841830|ref|YP_095629.1|	inside	1	428				
//
# gi|52840268|ref|YP_094067.1| Length: 525
# gi|52840268|ref|YP_094067.1| Number of predicted TMRs: 0
gi|52840268|ref|YP_094067.1|	inside	1	525				
//
# gi|52841894|ref|YP_095693.1| Length: 467
# gi|52841894|ref|YP_095693.1| Number of predicted TMRs: 0
gi|52841894|ref|YP_095693.1|	inside	1	467				
//
# gi|52842436|ref|YP_096235.1| Length: 407
# gi|52842436|ref|YP_096235.1| Number of predicted TMRs: 2
gi|52842436|ref|YP_096235.1|	inside	1	117				
gi|52842436|ref|YP_096235.1|	TMhelix	118	133				
gi|52842436|ref|YP_096235.1|	outside	134	143				
gi|52842436|ref|YP_096235.1|	TMhelix	144	160				
gi|52842436|ref|YP_096235.1|	inside	161	407				
//
# gi|52842925|ref|YP_096724.1| Length: 343
# gi|52842925|ref|YP_096724.1| Number of predicted TMRs: 0
gi|52842925|ref|YP_096724.1|	inside	1	343				
//
# gi|52841870|ref|YP_095669.1| Length: 417
# gi|52841870|ref|YP_095669.1| Number of predicted TMRs: 0
gi|52841870|ref|YP_095669.1|	inside	1	417				
//
# gi|52842843|ref|YP_096642.1| Length: 403
# gi|52842843|ref|YP_096642.1| Number of predicted TMRs: 0
gi|52842843|ref|YP_096642.1|	inside	1	403				
//
# gi|52843025|ref|YP_096824.1| Length: 2225
# gi|52843025|ref|YP_096824.1| Number of predicted TMRs: 0
gi|52843025|ref|YP_096824.1|	inside	1	2225				
