# Supplementary material for: The T4bSS of Legionella features a two-step secretion pathway with an inner membrane intermediate for secretion of transmembrane effectors
Source: PLoS Pathog. 2024 Nov 15;20(11):e1012118. doi: 10.1371/journal.ppat.1012118 (PMC11602083; doi:10.1371/journal.ppat.1012118)
Supplement: S4 Table — (XLSX) [file ppat.1012118.s004.xlsx]

## Sheet: Sheet1
S4 Table. DeepTMHMM prediction of the 82 TMD-effectors listed by Krampen et al. 2018. Prediction performed with v1.0.24. SignalP6 prediction performed with v0.0.56.
Gene name/ number	Protein name	Uniprot ID	Protein length/ aa	Sequence/ FASTA	DeepTMHMM					SignalP6
					Transmembrane topology	#TMDs	Periplasmic loops/ #aa	Periplasmic termini/ #aa	Cleavable signal sequence	SEC/SPI score	sequence last 30 aa
lpg1959	Lpg1959	YP_095975.1	664	>gi|52842176|ref|YP_095975.1| hypothetical protein lpg1959 [Legionella pneumophila subsp. pneumophila str. Philadelphia 1] [lpg1959] MLVSNTILKAALSHFEDRSDLIKQLDLSSDNDKNSFYKWVLAFWLGSNITREKIIKHPLYIKCEVFIDLGYSCILVLDKQMSLLKQNSLAYKILQKNLFEIIQYYNVNYPLLTQNPQTLFSFFANILAKIDSKVCEDISHRKILELTQNTCLAELSRTQNGPPDGLAATQVSNDVTSLMKVNPFNLGVAINKLITENFSKELFFPHYIKPTTDKHITHKLLIPAWDGIVLEGLSVKERKTTNNTVVLALIGHFQTEHHYLNTSFHE…	in	0					LLRSELLQLIFKSSSEQNNQNIINNHRVSI
lpg2628	Lpg2628	YP_096633.1	250	>gi|52842834|ref|YP_096633.1| hypothetical protein lpg2628 [Legionella pneumophila subsp. pneumophila str. Philadelphia 1] [lpg2628] MAFIRHLLEYLLHPFFLCLLALGICIFLLYRRLAPTFTKVMLFVVLIVLLAMSTGWLPSYLTYQLESRYPIVKRVNPNVKWVVVLGGGQNIGEEMPANDLLTSASIKRLIEGVRLFRTLPDAKLLLSGGGSAGEQSEALLLTELAKWFAIDSEKVVVETVSINTADQARELAAIVHDQPFYLVTSAIHMPRSMALCQQQGLHPIAAPTDFTFFWSTDTWVKMVIPNSYNLAYTSIALHEILGKIWALGFR	N-out/C-out	2		6, 197			KMVIPNSYNLAYTSIALHEILGKIWALGFR
lpg0257	Lpg0257	YP_094311.1	330	>gi|52840512|ref|YP_094311.1| multidrug resistance secretion protein [Legionella pneumophila subsp. pneumophila str. Philadelphia 1] [lpg0257] MSDKPKAGFPVIILLCVFLFILIYHYSYLFPFTNNAFVVANVRPVAANVKGYITNIYVKNEQEVKKGQPLFTVFKAPYELAYRKAVSHVQEAKAQLLLFNKQVEKTKYLLQAQKELYEKFRFDYEHNYSASRDHAVSKLTVNTMLKEKNAALSKLKALEKELEVNQQQVIVQKKKIDSLIAVMKNAKIDLDETTVYAKQNGAVQDMFVALGTPIKTRKPVFAIADTDTLFIQANFNETDLRRVQPGDKVSIFPRMY…	N-in/C-out	1		304			LPVQIQITDYDPVHYPLSIGASAYVYIHTH
lpg1661	Lpg1661	YP_095688.1	372	>gi|52841889|ref|YP_095688.1| hypothetical protein lpg1661 [Legionella pneumophila subsp. pneumophila str. Philadelphia 1] [lpg1661] MNTVPLKPQRLLSLDVFRGMTIVLMIFVNGQAAIDPYPIFEHVDWNGCTLADLVFPFFLFIVGLTSVISLKNQMERKAKTSLYSAIIERSVVLFLLGLFLNVFPHPIEFDSIRIYGILQRIAVCYLISAFIYLNTSIKTQFFIFLVLLLGYWIIMTQVPVPGYGANQLTKDGSWVSYFDQLFFSASHLYEKTYDPEGFLSTFTSIATTLSGVLAGSLLISPCNQFKKFYLLAGIGLLFLLLGWLWNMSFPINKNLWTSSYVLWTSG…	N-in/C-in	10	24, 9, 39, 13, 34				NAALLYSICFLFLNFLVVLILYKRNVFIRI
lpg1667	Lpg1667	YP_095694.1	463	>gi|52841895|ref|YP_095694.1| hypothetical protein lpg1667 [Legionella pneumophila subsp. pneumophila str. Philadelphia 1] [lpg1667] MEYKEVTPMIRFFIICFIFLVSHLAYANPYWDRYKVPRDSHYPNLKFHYINPDSLKIVQENSGIDVLRIQTDWFEETDSYQVGTVIIESSGTPALLSRSIHKPKWGSYLGVLKSRFGGDTVYYDAIGTGKEYRKLARAINLRFPVPSHDMIFELYAENPQTGLMEKVVEKNIIASELTRDNRHFNDLEVRQLLPAVKTPSLRVNIYAEGYTQSEKMKFWNRAIKTVQALQSQQFPGIDYMDFYAVFNPSHKRLGVAEDLGLPVPEF…	out	0			yes	0.9991	GLNCIMESHASFCDICQKGIMDVIRFDLGT
ankG/ankZ/legA7	AnkG/ankZ/legA7	YP_094447.1	514	>gi|52840648|ref|YP_094447.1| ankyrin repeat-containing protein [Legionella pneumophila subsp. pneumophila str. Philadelphia 1] [AnkG/ankZ/legA7] MNSLWIASGSRDMIYVLICIMLVCGLVVYQLMPKLLSYSTSLISKKQDTSELTHDGITNVLTQLGHPKFEGVCYGFTLNWALAVAQGKESFFYRQLHHLRTHQFGLPETLQQIKEKKERNQSLSKDEKIIETLPQLGKKICIAQDPLQYKEKYKKLVWQPDINSILKAINADSSVAKHIFYKTHSFLNQDEATEYLELLKRTGIREDVAVIISTADHAMGFKLAGNVWRFININDLYQQDKNKPYFEFSSRNL…	in	0					FKFSETKGTLFQRGVKTISYQSQQPRFGMK
mavN	MavN	YP_096810.1	683	>gi|52843011|ref|YP_096810.1| hypothetical protein lpg2815 [Legionella pneumophila subsp. pneumophila str. Philadelphia 1] [MavN] MLLIIIFIWYKVLHYASMSKYTTMNIKNIPIKPQKIPYYLFLLLLTVGASLILGFLSFGGMYALWPVLPLAFAGFALSVAYEGEIYLQNIKGALNKLFKFNYLKNYLAKEYLLNHFPNTDEENCPQFFKDYKKQLTLLAEFGHKELNQDSKKRKRQIEKTLSDMEKWFALQLFSDKNNPSPNTSKYTIELLDWLALNKRDEWIKQYEKRHFQFHIVKGFSVVAGLFMGLGSTYLIVEAFTIIPFFATIPFTLWPIIILPMATVAGAAYG…	N-in/C-out	1		453			HRLFNQKGEKTRTQLFIEELPERINLSSGK
ceg15	Ceg15	YP_094483.1	349	>gi|52840684|ref|YP_094483.1| hypothetical protein lpg0439 [Legionella pneumophila subsp. pneumophila str. Philadelphia 1] [Ceg15] MADHSPFIKFMFLNIKLSILQYNIILKAIIKLKVAILMTNCKTSNTLLLKPILGYSCFNFSISVFILILFYIPLTSGTCWAKKSVNHNEVVMRGKKEFLKHEYSPGHWSIDYTRAGTSIAVITVRNKYHYSVILNPTDCRGYRIIIRYLNEGDSTLSSAFNRPYTVSEQRGLNDVASLMTQVYEKLGLIVQFSQLGNNSQSFDKGTGVTLIGSEEEPSMLHLHMWGRGDPDMEYIAGVPLRGPEPGLMFDLIAKNKTHPINQHAIKWN…	out	0			yes	0.0007	FFHKMKSASDGITTLEKTLALEDDKINPFA
lidA	LidA	YP_094974.1	729	>gi|52841175|ref|YP_094974.1| LidA [Legionella pneumophila subsp. pneumophila str. Philadelphia 1] [LidA] MAKDNKSHQVKTSEGSLESVKTKEKEPVLEKMRVEDSKKEDKLSMPTTKKESQPNEPVKPFKTSFEKWIESSLLDPQAKEDRGSTINLGREGLKNASQVKKFLLSPAGKDVIAELGAQMALQRNINLQNQQDRMEHELFKRRLMAALFLWYLSKKSHAAEKVKEIIREYNEKAIKNAEKASKPSQQSTSSTSQADKEIQKMLDEYEQAIKRAQENIKKGEELEKKLDKLERQGKDLEDKYKTYEENLEGFEKLLTDSEELSLSEINEKMEAFSKDSEKLTQLMEKHKGDEKTV…	in	0					PSVTSIRSKTDEVLEQRFNPTPSLSPFKTS
legT	LegT	YP_095358.1	821	>gi|52841559|ref|YP_095358.1| thaumatin domain-containing protein [Legionella pneumophila subsp. pneumophila str. Philadelphia 1] [LegT] MWLPNGNLSNRTDLIFIKIMGEKTNMKYSTRIIITTILLLFTLMGYAGKDPISWRVSGVFPAQSSVGQTYTVTYTFTNQLPFRLAKALIIERSASPNTEFNFNDQCSGRLLNSGESCEVVVALNPLVIGLKTLQLTIAGYSKDRVPLPQTSTLSTGQSLSPIVSFVMDGFPSQLATGSVSSYKFTFTNNGAISATNLSVNVSQSLGTPNYTTTCNNTLTPNGGVCEVDGTYTVTAGNPSIQQVIASLSYTGPSGSPVTAQTF…	out	0			yes	0.0002	SGQPNSTSYTIRFCPGGITGLPAGVNEGRG
lpg2443	Lpg2443	YP_096451.1	185	>gi|52842652|ref|YP_096451.1| hypothetical protein lpg2443 [Legionella pneumophila subsp. pneumophila str. Philadelphia 1] [lpg2443] MIRKSEMIRHFFIVLFFFVGFMNQASALPWFENENDLRNNNKLRYRAHDEIKKNQIDFSGRWSGQCDSNPAVDLTIKHTREHISISYGFMEEKYIPGEVRAESSSRLSLSESGSTTVKWNQDNTALIFINYHLFINQSGSLNVFFSKVSMALEQEQLVVKGQHFQTGNTLDDIKQETISCIYDRK	out	0			yes	0.9991	QLVVKGQHFQTGNTLDDIKQETISCIYDRK
wipC	WipC	YP_096218.1	366	>gi|52842419|ref|YP_096218.1| hypothetical protein lpg2206 [Legionella pneumophila subsp. pneumophila str. Philadelphia 1] [WipC] MNRMALFIIFIIHCFFSQSFAEQEKPYNELYVKQANLKQYPKEINSYPPGVEITIGDLHGNALKLLYFLIRNDVIKIDKEDYKLFVTIYQKNPNELTTKDLSFFQIIVNSAEINTQHKIRFLGDDLCDRGMNDYYTLVIYKKLDQANVPFEVILSNHGNFFLTAYERPEQSFNYNPYGEGENESTVQSMLNMGRLIDRGLIDKQDILEMIQYHYLKHIVLPSYTHNKDKNELTIYTHAPIDLGIISALANDLQVPFKDSNLHELTKSLD…	out	0			yes	0.9991	SMPNVFDLDNLFGKGEDFYQGPYAVHITHS
lpg0041	Lpg0041	YP_094096.1	748	>gi|52840297|ref|YP_094096.1| hypothetical protein lpg0041 [Legionella pneumophila subsp. pneumophila str. Philadelphia 1] [lpg0041] MILLNLMGFTMIRTFLTAFLMLLCSLALAQEKVVTQFFKEVNSSIAISEGKANIQASRYRVVDIDVNQLYAELENAPHRDGISTGIPLQLELPQPDGTVKRYQVMENSTLAPELSTKFPEIKTYDAYGIDNPGELVKFDLTPQGFHAMILSPGRDTVFIDPLIKGNTQYYMIYYKKDFITSKKMKCGVKNQNQPLINAASKRDFTDFNPCVLKKYRLALAATAQYTQFHGGTVPQALAAEATTVNRVNGIYEIDMAITMQIIANNN…	out	0			yes	0.9916	PKRVRNVTITATDENGVSRTSNAITIPSIL
lpg1803	Lpg1803	YP_095829.1	311	>gi|52842030|ref|YP_095829.1| hypothetical protein lpg1803 [Legionella pneumophila subsp. pneumophila str. Philadelphia 1] [lpg1803] MSQYTRLFEFLCDLIDIQIKKYVELAKLKVGEDAIINAALIYEEVNELLGFAEKLLKEIETNSKSDSMDMTIFDRVFEQVKFYVEQEYLRSYAEWLLIENNSKDTVYNRTKEQLLRLSEIKSFDDKGFSQPSTEIQQQCQHDSVQIVYSILNLAREVRKNPDMGFDDSIPHNKLNVLRRNATTRYVEFGNEIDKLHQHSEEFLQQSSLGVFDAELAYESALSKAKDHDLKLNTLFGRYKENKETASVPQSLSLVNKVDEENIMTEK…	in	0					TSNLLFFGGIVLAAVIFVPRLLTHLKVNKL
lpg2552	Lpg2552	YP_096559.1	555	>gi|52842760|ref|YP_096559.1| hypothetical protein lpg2552 [Legionella pneumophila subsp. pneumophila str. Philadelphia 1] [lpg2552] MKEIVSLLEQDQIDFANHKRPEVIMVLRRKFRTQKDWIITSFNQYQFTKEESQKVQQAILNGDLRITDLLNRPFSHYFWSFLTFKWGEILSGGKRLSKQEVLQIASCSSNGQEFARTPTQNRNRLIKGVPLVIGKVVTSMALCMVFCLGLLSTLGAPFGLSLGLAIILSLCNGIVCLLSRGKAMLDSAGFQPQKQKTFKTLEENIKEKTIFDRGQKLFFGVVTLLACISAGISGYAGLVGLLTFLGAGMLISNPLVLILTIGLSVV…	N-in/C-in	2	214				FDVGLSEERTHKPNSNPTLESRAVLTSPSP
sidA	SidA	YP_094657.1	474	>gi|52840858|ref|YP_094657.1| protein SidA [Legionella pneumophila subsp. pneumophila str. Philadelphia 1] [SidA] MSKKYRTPIRLSDKMKTLKKNLQEQLTQSKSLGEQIHAGTTTASTITTGINHLFNVIASFLSSYRQIPLVGGVLQLVAILAKSISIVSDPEKSIAEKIISSILIAAIIALSIAAITLGGLAAAIIGTVIASTVTIMEGLGFFGKIAEKFQLANSYKMKKEFIDLVAKRIEPNNDKYNDLFEIRAIELQHELEKSYPNQIEQQQLKEELNFINAVLRKKNITPGNNKENDAYKLNQLYAKRAEQLKTLVDKIALINPTGKRAEQNKLLSEIKALQKEITKTDDSIE…	in	0					EHTKIAEQKTTDTTNEQVPTTFDSISKPTR
ravC	RavC	YP_094224.1	251	>gi|52840425|ref|YP_094224.1| ABC transporter permease [Legionella pneumophila subsp. pneumophila str. Philadelphia 1] [RavC] MYVFRRFSKPIITFLHSLELAFRFLGHLVHSTIKVIFGKLSIVWPNTLEMIYYSGARLVILLSFIGILLGATVSQTVYALLKPFQLHQRVLPIVQNILTHEILPVLIGFILCIQAALHMVNTRLEHYQENPEAIILAQVLPIIVGMNIASLLLYVYLVSAIFFSFYLTFHFMLGFTNNEFLSYVVSSTTLFDLIYSVVKTLILCIIVGLTSGYYYYEASIRHIYLRKAVSRILTRGSFWLIIASMYITLTF	N-in/C-out	5	16, 23	1			HIYLRKAVSRILTRGSFWLIIASMYITLTF
legK1	LegK1	YP_095512.1	529	>gi|52841713|ref|YP_095512.1| serine/threonine-protein kinase [Legionella pneumophila subsp. pneumophila str. Philadelphia 1] [LegK1] MPRTMFFSVDAANLQNLQITNQKAFAALESYLNDNDSPGAWNNNQGYKYTHKDVTYCFSFNQSLVRRPRKSDQKKHTFEIFDPNKNPLGKGAYGIVYPILGTIQFEFGNAIKRPPKNKLVKIQNHSERDQSHSVLREYQGLLQSGHIAVKPPIFVENKESKFSYLIMEKAEGIVLEKFLNPIKRLDLSEEVPELNLINRIEITFAILKAIKEQVTDKHLIHRDIKPGNIIIDFSKSPPIAKVIDFGFVLRASEQDYRRCGTRAYR…	in	0					TGRLGLFSQTRSEKLVEEMKSSVLGIAVGN
lpg1578	Lpg1578	YP_095607.1	149	>gi|52841808|ref|YP_095607.1| hypothetical protein lpg1578 [Legionella pneumophila subsp. pneumophila str. Philadelphia 1] [lpg1578] MRNPKKSCLKLYHSSETVIKPGKSKVYLRLITILYLCTIGLVLYSSLPVLIEGVLIFLIVIQFKNDVTYQSACQKVKEIKCLKDLTWSLETIDGTTHHYDKLKILIHNMLFQVIQLSSDKKNQMLILFNDQIPTDQLRLLHLNSNKNSI	N-in/C-in	2	4				KKNQMLILFNDQIPTDQLRLLHLNSNKNSI
legY	LegY	YP_094466.1	449	>gi|52840667|ref|YP_094466.1| glucoamylase [Legionella pneumophila subsp. pneumophila str. Philadelphia 1] [LegY] MATFFFKTNYYQEIMLKRIFFLMIFFVSQTMASVFTHEEVQILKKHFLNNFQTNGAIVASPSQYNPNYYYDWIRDSAIAMGLVETWYEASQSARYKKLLLEYVSWTEKIQHQADPIAGQDILGEPKFYINGNPFDGEWGRPQNDGPALRASVLIRFAQQLLDHNEIDYVKSHLYNNTMDPQSMGTIKMDLEYIAHHWQDANFDLWEEVYGHHFFTAMAQQKALTDGAILAHQLHDRQAAVFYEMQANLINSRLKQHLDHQNKIIQATLLPHPGPQKTLELDSSVM…	out	0					LTWSYVSVLRAIHLREQLENRIKTTGWNTY
legU1	LegU1	YP_094225.1	188	>gi|52840426|ref|YP_094225.1| hypothetical protein lpg0171 [Legionella pneumophila subsp. pneumophila str. Philadelphia 1] [LegU1] MKAKYDPTKPGLQKLPPEIKVMILEFLDAKSKLALSQTNYGWRDLILDRPEYTKEITNTLFRLDKKRHRQAIAQMMSGRVTASSMAKLFEELLCFSIPSSYVFLIFFASQKSVALIEVLTVILVFAAITSLAHDLVDYFIESDTKAEKQHAHRRAFQFFAQPSQSAAQQNLEEENLSADPKACQCEPL	N-in/C-in	2	6				FAQPSQSAAQQNLEEENLSADPKACQCEPL
ppeA/legC3	PpeA/legC3	YP_095728.1	560	>gi|52841929|ref|YP_095728.1| kinectin 1 [Legionella pneumophila subsp. pneumophila str. Philadelphia 1] [PpeA/legC3] MIMFLANCNIEELVTEHIKQFLADEELSFSGLKDLILSKAPIPWIHSSVTATLLKSRDSDKTEVKKNLEQQSYKAQLAEDKIQKEQDDAEALKDKKLKEVLTRELNHIPTQISEQQTELRLLHYKLERLFESQAKVDVIQHPDSPMKKIKPSSSHSASIERLQRSINEREIKIQSLFEQEVNNKIKLNEIEKRASVRSQHHTKRVKRAQARIGYNSTGEDILSTLSGKNQSILLRSIQKQHHALEKKCSDLIQEADQINYPLFLEELQKYLNKKKHTLSSQ…	N-in/C-in	2	1				STHSEESDEGLNDSNDSLQALEEETVNEIA
ravR	RavR	YP_095199.1	670	>gi|52841400|ref|YP_095199.1| hypothetical protein lpg1166 [Legionella pneumophila subsp. pneumophila str. Philadelphia 1] [RavR] MLSQGVRSMGKEKRELEASYIPLPKKGRFWIHSESCYTEEELNFREWILKIRSNSGVHPDYLNNPSSWFANDDQALVNLYEHAWFYSNAYKPRHVLSLDDFHVQPIDNQRLQWPQLYDLMQKVGDYLLLRNKELPPEHLNQPMNFVLLDVNNILKGLSQNNNIQQVKEQLESVTRYLRTIEKNISPLIGSDRLFLANFRKTVDTKIHPHLDHMLETQLLRDKLGELSKDIRKLSSERNRILHYALNANSVNPHSYEFELDKISDSASYP…	N-out/C-in	1		556	yes	0	YDVEALQDTYQELEDLYEEYCNPKKELLNF
lpg2888	Lpg2888	YP_096882.1	637	>gi|52843083|ref|YP_096882.1| hypothetical protein lpg2888 [Legionella pneumophila subsp. pneumophila str. Philadelphia 1] [lpg2888] MATSSLILQSYLKTLKTDEKSELRYEDKVEELLEYNSNAKGSDFLTPLSFYLPIIENTDEVMLRYMSEENKQKLIRDLQVAYLLLLTQKKYEEEHQKYENIKTYAQHIKRCEELLDHLNYNQVCKEQKRAPSPEHGYASDGYPVKYLSIFLGKELAEMIVDSMDRKTKTIKESMGWFNEKRLYWVWASSLLKVILAALPDDFFNVGQATQVVKAPDPYTGTLSWALYYFRFSLNMFLLLKHTISGPWMSEREKKTPWTERFLTQWD…	N-in/C-in	4	18, 29				TQEKEKDRLELLDDESSIPLLLSSKNNPSI
lpg1484	Lpg1484	YP_095513.1	269	>gi|52841714|ref|YP_095513.1| hypothetical protein lpg1484 [Legionella pneumophila subsp. pneumophila str. Philadelphia 1] [lpg1484] MPSMEMNCCIGKSLNYMRFSMSSFKHSCEKIDINLAHNVLTICPKNREALQRITALFNNLYILYFIGGIPSITYDDMDQIQINIKYSQQITDAKLKNTLLSFVNSELISQDEKETFLNELELTKTSFTTQFNTELENIRKKAEELSKKAEIDPYHYESASKAANRLHQELLIASQLYFYHKTPEAYENFKQTCQREIERARPVLEQHRGWKPLLVNVGAAIIGLGVLYLLAASINYYKTEGRHFFFHFETDSLQKLENLNMAQSQV…	in	0					EGRHFFFHFETDSLQKLENLNMAQSQVLRI
lem29	Lem29	YP_096799.1	468	>gi|52843000|ref|YP_096799.1| hypothetical protein lpg2804 [Legionella pneumophila subsp. pneumophila str. Philadelphia 1] [Lem29] MYKICTYNQSFPNHYRVKVLRFCELICLEYKVGLEKKIKLSQRSLELLNDYLNLGGSGPSNLVNGSSSIDFSSLTQLLASNLSKSSKTSKEIKKKREFIEAALYAELLRDLSTSLNGSDEEIKPAEKEPPVSNKLKFWLLAIAGTLLAACEGFDSITTMMAVLPFPAWVVLCAGILFSALSVVVFYGFDLVQVSQNLEIKLTDTPKLLDLYLSQMEEIKAIRKKIDNYSLASMSADELNELHLILVMLQDRVNSLVKAGKKFDLALNS…	N-in/C-in	4	29, 34				GSVYGERILDDAVSDYGRGQNHNDSIHSLC
lpg1776	Lpg1776	YP_095802.1	161	>gi|52842003|ref|YP_095802.1| hypothetical protein lpg1776 [Legionella pneumophila subsp. pneumophila str. Philadelphia 1] [lpg1776] MQSKIHKKEDNTNYSFLLKCMAAATAALATAAIVTAVVIKATATAAVGFGVATTGAALSPLLFVGGALLAAVGICCLPLLLCCGSSRSVYTVSNSPAYRPWSSAWYTGGYNPTFHSHPVYNNGGTYHTHHSGTVHTHSNPVHTHGNNVHVHTTPSNVHGHR	in	0					GTVHTHSNPVHTHGNNVHVHTTPSNVHGHR
sidF	SidF	YP_096589.1	912	>gi|52842790|ref|YP_096589.1| inhibitor of growth protein SidF [Legionella pneumophila subsp. pneumophila str. Philadelphia 1] [SidF] MPRITENIETYVTHLLSDLEPVPSQNQHLAYGYPGERQVFKDPMLDGKQVVVVNSQYDKHGRPVTGQPDVIQEANNYIDNLVAAAKSLIDKDKKGEKDLRKNAIDEMAKTFKKSISETIPSDKAKADLFSSKKSSANKDFLEQLAKVEGSLQQFTQAVAKASGHKLKALDKEGHNIRSHNRDTLIHRFKAPNSKEGEEQFIMYIPCGRYTKRQQRLMGKDESEVNRDHDTTSHKRSDLVLGNSSMARMIAGTRHSDGTVTIHHDS…	in	0					KPKDMTSKVDLTAAMEDDNRSESTPTPVNF
lpg1689	Lpg1689	YP_095716.1	208	>gi|52841917|ref|YP_095716.1| hypothetical protein lpg1689 [Legionella pneumophila subsp. pneumophila str. Philadelphia 1] [lpg1689] MYHYLFSCHKSQESIDGLIEQVKQLLNHVEMEQKAYFLNLLTARVAEFQNELKSEASNTINKQQILIQYEKFAKTLLICIKQPERTSYAIHNYHKGFYYPVAIHDKIKPDPTIENAAIATLGVSLALLLGSIPTFIFNPLFGVIMVSLAVTLLLPSGFYLLIPDSPDTTSKKEEEKRIFMEGAKIINPDVRIEEFDEQPYLSSSLIKT	N-in/C-in	2	3				FMEGAKIINPDVRIEEFDEQPYLSSSLIKT
lpg0716	Lpg0716	YP_094752.1	337	>gi|52840953|ref|YP_094752.1| hypothetical protein lpg0716 [Legionella pneumophila subsp. pneumophila str. Philadelphia 1] [lpg0716] MFDDTNMSKNESGTAKPIIKSTLMFFNSKLTDLNDKRLQLNRGKGLAKYLAKSQKNTRDLAPLDAVLGVMSFSLYMLRFSANVGLLAHLILVESQEKTNHKIRRDIYYSLLNDSLWCVVNLTQFFWLSYRNSISAGLQGMQLETLAQLIDILVMIIRYQQDKKEYDLKYNQAMGMERSRLAIEWQNKELNGLRSLLTSLSVVIAFGLFSFSAVAVPLSPVISSIILISSLLRVLIDIEKDRQLIHQLKLNETSREQIKNEQLAMTN…	N-in/C-in	2	8				HWLITNLINMRYSPNISVSPTIQTAELSLC
ppeB	PpeB	YP_095729.1	546	>gi|52841930|ref|YP_095729.1| hypothetical protein lpg1702 [Legionella pneumophila subsp. pneumophila str. Philadelphia 1] [PpeB] MSLATYDVKQELVKLTQNFFSIDHQFSELKNLLTDKKTIPWIHNQIVDQLSQIKKSDEIAMIARLEKSAYEQQMKEDDDEKNRDVEELRQDLLRRNDLTRQLEILRVRKEQYERELLIRNTVPHVHTHPDTPVIHQHPSQPISAPLLNPNNHVHTHLEATLSSQDIELSVRKINRRISEINKELEILDSRNNAREIRRGDREKRLQARLNYVQKTAGVVNTLSPDNQKKLLSNIEKEKKSLTQQHSSLLLKADQLNYSIFLQQFELSLQ…	N-in/C-in	2	23				VVVHQHPSVGNGIVTPSAPPIDPLYPAVRH
lpg3000	Lpg3000	YP_096992.1	612	>gi|52843193|ref|YP_096992.1| hypothetical protein lpg3000 [Legionella pneumophila subsp. pneumophila str. Philadelphia 1] [lpg3000] MVYSKQSAAFRRDKQQFFAQIPKDSKLDTKIVTIDDRVNTIDYTFLLHHKQDLEAEFTQMFTVLQQQDDENKEIFWLYCYYCASLLEAFHKAYSQNSKQAEYAKIKQKIKDHLNKVNVKEEESGFIQSLYNSFLGGFRNLISSPLHASKIRDYVAYSNLCRIYWTFCRLTLTNGLSVARDLKIIEKLDAILGTHTDVDKIISTLQAPTGVITYFSVGFFLMRLIIDGGMLLRHTFFPTELEKGAENGCEIHQMDYLPGPASLEAYR…	N-in/C-in	6	11, 4, 3				QHSEAKAAKQLALAAPSEEKDGYMALATPN
lepB	LepB	YP_096497.1	1294	>gi|52842698|ref|YP_096497.1| hypothetical protein lpg2490 [Legionella pneumophila subsp. pneumophila str. Philadelphia 1] [LepB] MLIYQGKEIVRFKEKTGGKNKSDVDGFYKDNDGGKFFIKKPGDPRELFTELFAGLLLKEFMKRGLIDESYFPSLICADVIQFEDKSYGLIQPLVSFDELHKVIGTSSGDGKDRNTLKETLFGPGYYAGITKQNKYFGLSMALMFSLLLGAHSVHSGNIVVLNGEEKEKSKQFGRIDWGDAFRYFAHPNNNDNLLYAYENRGWFNYKSLTKDYFLNYKKINGLFPAMAEKARQLQSKLNPELLVKIVTSALKNIPADLIDEKTKIQLAAY…	in	0					TFFSQTNSGKKLDALEKAISSTHSETLVYG
sdbA	SdbA	YP_094329.1	1116	>gi|52840530|ref|YP_094329.1| protein SdbA [Legionella pneumophila subsp. pneumophila str. Philadelphia 1] [SdbA] MHKKYNYYSLEKEKKTFWQHILDILKAPFRLPGWVVSFFLARNITHVALNPNNIPQQRLIHLTKTSNRPEDDIVVINFKKRPPHKWFNDTLIKIANTIAALPFVTPRLRTRLHYDNENDINHVNKLLAEIDALVQGKSKQKYCKGRAFDWSKIHLKGLEFLDPKMRGYVYEQLHEKYGYVSYTTKRKPNIEFFTLKTPDGSELDSVQVTGEDEEKKPMGERKFIITCIARDQNFINWIKDLNYTAKNLGATAISFNYRGVDYSRGLVWTENNLVDDILAQVQRLI…	in	0					IPEVREPFCSKEDLHHNELSSQSLVSVSAG
lpg1158	Lpg1158	YP_095191.1	256	>gi|52841392|ref|YP_095191.1| hypothetical protein lpg1158 [Legionella pneumophila subsp. pneumophila str. Philadelphia 1] [lpg1158] MIIYLSIWLIIGMKELIAFIHDLYKDRTEKSVKFESKGRVIVSPLMSKDDAQELFKSLKEILPEEARLKVRKSKQEPDQFRVVLFNPEKFFSFYAEHAAELLNRFKPLPTSSSGEEYCKWKYNPLSHLIEYTVPFSILDSDTKAKVTDTHEEAIQSKVNQYNEKLRSIYPNLKIIGTNSVEDSSPDKFFLGSFNYNDYKIIKNLNNPASLRQLAIGFFKEHPGHYTEEVAKKIPGDMKDEFTDIEPSSTKPSSTGS	in	0					EEVAKKIPGDMKDEFTDIEPSSTKPSSTGS
ravM	RavM	YP_095142.1	686	>gi|52841343|ref|YP_095142.1| hypothetical protein lpg1109 [Legionella pneumophila subsp. pneumophila str. Philadelphia 1] [RavM] MKYFLKLSRQHSSNQKKRTQPAQFEDHHLRIRQPQYAPITIDLVGSVRFIFTFSLFCFRAIAGLLTGAISRKNLFDFVFNRTKTGLTGSIEIITVRRRLTKATQKIQEITPQKSLLERESEEPSISTNTKPTIKPNTTHKQNVFFTKSEEKSETKQFKAVESHDFNNSEELMAFMAKINELIAQDEAMASPKDENESSSTVGEEYIEKLIEIMKNSELLKHEFWSRLDQMTYKDIQLFVSKLSPTKEKGKFGSSDLDYLWRYFNGFEFE…	in	0					YRRDRDLNRRAISHLLTEPLENSYKASFSL
ceg23	Ceg23	YP_095648.1	439	>gi|52841849|ref|YP_095648.1| hypothetical protein lpg1621 [Legionella pneumophila subsp. pneumophila str. Philadelphia 1] [Ceg23] MHTKKDKKVISLQERVENAVDVSGAFDNCFFHNFALYLLTNNLPLPDDLFHFKSIINRNSKAEQLFEFFHNPESLNLFSILDKENDVSEPSGYLFEKSLILGFLLREWFPTQLVNNSAVKAEMLEGEKGVFSAFKNYKEYRSFMSKEELKSTEFGALYEANEAFLEYFYNRSESTLINKDSPFEKYFVGSSSDEEAIKNYWDAEGYTLYCQHLAKPQVKLSYIEIMTMMKVINQPLTIYDRSTSSIVAEYVNPKVNLPDFEVAIDALQ…	N-in/C-in	2	13				GYGLYSFFSSSPKVSERDSTNGLSQKLKIN
legS1	LegS1	YP_096593.1	385	>gi|52842794|ref|YP_096593.1| acid sphingomyelinase-like phosphodiesterase [Legionella pneumophila subsp. pneumophila str. Philadelphia 1] [LegS1] MNFSIRVILLLTGFVSLAFSAPKFLTISDIHYGAENIAKDGQDTGKEFLDVTFKRFEELSQNVDFILHLGDLPTHSLFSIPKKEEYEQVVFHGLHEANPGQKPMFYITGNNDSLLGNYQPFSSDNKSPLNLALDWDGACAYCDGLIIDDTHMRKDGYYSSYVIPNNKEIILIALNSVQWTKTPVFLPKYPNQQRDAFVQLFWLEQQLKNHRAKQLLLAMHVPPGTAYNGNRFWHDIYLDRFLTLLDKYHQSY…	out	0					VCNNLEVGLFYGVKSTRVPYQGCIKTYQIN
vipF	VipF	YP_094157.1	286	>gi|52840358|ref|YP_094157.1| GNAT family acetyltransferase [Legionella pneumophila subsp. pneumophila str. Philadelphia 1] [VipF] MITQVNQLDELQLKDLKTLRAECKKNDGSIPNLYIHILKQHRSLPTSFLYYQNGALIGFLSIYFFYDDAVEVAVLVSPQYRRQGIAKQLIKEALPLIKSQNYFNLIFSCPSRLNDNWLTSKGFTYLHSEYFMERDDLNPILDYIRPLSFRMATLEDIPILCGLDEVCFPDKNQDSVHRFQQILNEREYEIVIAMLNNHPIGKSHIRWQTKRATLSDIAILPKEQGKGFGSALIAHCINMILSEGKSRVDLDVETHNKKALNLYIQLGF…	in	0					KKALNLYIQLGFHIQNACDYWSINVNQLAK
ylfB/legC2	YlfB/legC2	YP_095901.1	405	>gi|52842102|ref|YP_095901.1| microtubule binding protein [Legionella pneumophila subsp. pneumophila str. Philadelphia 1] [YlfB/legC2] MTDTPKANLAVDEIKEDTPKDQPLPEENTEILVKKLKVLETTQENFDQIKKHIAAVIDSLAKNRSFFGRVAAYWGEMQLWLKITLGIVLVVPTLTLGIAIQVASLIVVSVLTLVTYVGSALLLENHVQKEEHITDRLKEEMIGLADNLGKVIESFEPLRKQIAEQIEYFHKENDRLNLNVTQLSDHIMRLTKQAEQLQKTEQTLRKVREELEKTSETLDEKVQVQTELLQINQEELNRIREEIAKNEIELSEKISELDQVKKEM…	N-in/C-in	2	4				KLGIMATEEKESPTPVSAEENTIPTQTLTG
lpg1907	Lpg1907	YP_095924.1	601	>gi|52842125|ref|YP_095924.1| hypothetical protein lpg1907 [Legionella pneumophila subsp. pneumophila str. Philadelphia 1] [lpg1907] MVRECTSFKGGLNLNFIENAEFESRKNIPPEEQRAVLIRNTLRLLMMGWNTSWTELFSWETFKAIYLQRDPLLLKEFRLAFQKGFDALFTQLSGRQFNSQQNEQIQLYLSNCLGYLPLFDLNPYESIKVPQRINDQWVMVDYYIKPIELTNHRGKNDLILRDDDRVFAYGLEPIDNPNAQSHLIFMGTTYPAGQGFISQLNTDLKGFETVGYSLYKNGRDRIKDWILKQNSKIHVCGISLGGSLSLLLAIDMGKYLSRVDALNPAG…	N-in/C-in	2	3				KIGMENEIELKSALKKEYNQYQIGKHQRLC
ceg2	Ceg2	YP_094114.1	368	>gi|52840315|ref|YP_094114.1| hypothetical protein lpg0059 [Legionella pneumophila subsp. pneumophila str. Philadelphia 1] [Ceg2] MQFCQMSKEIKKNLQNNNSAFVYLRSTGLATNSLSSILQYMTRIIVLTESAGIALGILGVLFSVIGFVSSTIARILDPTASKLSRVMSAGILIAAAAGAIPLIYLGTLFPAMWVYLGIGIMGFGILNSSYYLYSDVRKESALINQYKDNPEQYVESIKEKRQAKYEKLLNTRLDDKQARVLLVFKLYQLDKKLAFAKQEGPARLYDIVCHRKHTRSLERFIDLGTSLTSLIVGVSGLFWGIAAWPIGPILLGISLAVFSVSLSKSAIQF…	in	0					KLFQPVNKTALRPNDEETDELSCKPVLLQR
lpg0181	Lpg0181	YP_094235.1	303	>gi|52840436|ref|YP_094235.1| hypothetical protein lpg0181 [Legionella pneumophila subsp. pneumophila str. Philadelphia 1] [lpg0181] MYSKYPAFFLNKNIKSSSGVQFSNVVKIPSAIESLYRGDNNLTGIIFLLPTLITGVFCQNFPEVVDIEQIRLHKLTNLSNDFHMVSMSEDPQIALDWGNGCFITIDPVSFSDYIVDVHATFSENQLNLPGRMEREKEHVALAVPFCSIKKITIHNKELANPFYLSIPQENHEAKMELNTLYGELISLLRKKYTQEVDEKEEQIALRTYAIRYLDFYAKFCGCDNPFDKTIAQLSELYPEFMSNFLQSSHFSSKTGLMKEIVVNSLD…	in	0					YIDASYIYRVKESTTCYEDDWAKPVYDTKS
lpg1751	Lpg1751	YP_095777.1	436	>gi|52841978|ref|YP_095777.1| hypothetical protein lpg1751 [Legionella pneumophila subsp. pneumophila str. Philadelphia 1] [lpg1751] MTFTPPEFKILSVNTRNLETIFSTLLGRYKIITDPPVSEAVSSGEIIRNTLETLLARTHKVVICKTDRETARDVFKQLSNELREVLKENNEEKNKQAILFLLGALLHRYFRLIKEYDNFNSYIPYPSFLFSKPPSNVKDCRLFQAIRLALGLPEVMERNYRINDLKILDVTTIVTALETFRDNMQLIVGKDEGKMPRYKSYPHFAADKNFETYLQEIIDEHKRRNPVVLNQFKAINFIQSLVKQIEEEQRQIEEALTHLGKFLPKT…	in	0					QTELALAKKVQTVNKAQEDNSETRTTSLFV
ravS	RavS	YP_095216.1	630	>gi|52841417|ref|YP_095216.1| hypothetical protein lpg1183 [Legionella pneumophila subsp. pneumophila str. Philadelphia 1] [RavS] MCIEKILEPVIMSGIKKFNLTYQQVPKIFSLPESVFLSKDVELIPEEVLKQTKTQKNIVAKTIEQIDKDLERTCYVDFDGLTVAQLKSDWLTVNPQGDLALSEGVYPSFSQGDNTGAVIGEILQTKHFSLPLSEEDPKAFMEVTRNTTRICFSYKNSAGQPSGFSLVAAPNGDSEGNHKGWIISVIQNTVGNYKGRKVSVLASPNYVRSEAQSTVDMDTPDAIERELKRVINNDKVASLIKGIFKEDGTLNADYIRQLASRIKGNRNID…	N-in/C-in	2	24				FSIWAAKQENLDFGIEEVESVIKQRYVMKS
ceg18	Ceg18	YP_094932.1	243	>gi|52841133|ref|YP_094932.1| hypothetical protein lpg0898 [Legionella pneumophila subsp. pneumophila str. Philadelphia 1] [Ceg18] MHLTREVNIMSILSAVSRVINNFSTEIKNRVVEVGSNLKKSTEEFIGEVVIKAAVNRLKQGMLNALSSSNDTTKDNGNDLSTNSPDIEDVSAPTLSSKKKTEANTTLVGSTGIMQKLLGNIGVNSEQSIEVLSKHFNGAVERFTQDVSKAANEAVCEKIKSIQPEDVVKGINSLIGNTLKVDSESGDTTLSFKLESAVQILGVILAAMGMLMFASQTKSTEQKTLEIEHLPTEEIQPPSLAIH	in	0					ASQTKSTEQKTLEIEHLPTEEIQPPSLAIH
pieE	PieE	YP_095985.1	635	>gi|52842186|ref|YP_095985.1| hypothetical protein lpg1969 [Legionella pneumophila subsp. pneumophila str. Philadelphia 1] [PieE] MESVFSGESKFLLHHVSIHMNISTYEFVNNTITEESRVMALSEIIINDIVQSQTNAVISESNYHILRQYLLERKPLSRVLNPINSLLSEHCNQDKQAIINHLTQLACESQRNHDLQEARSDEQEGINENSLMINYRSELLTLENTLKELDTKCYQQQRQYNQVSRQFNELKVNMTHINQSIDRVRYERQLLDQQLNHPYSDGNVYTNPPTHTGIYPDLSPPQDRHTRDRLLQEENRLIEERQKLMHLINSKETEKNKEEQNLNRLHKEK…	N-in/C-in	2	27				GNVFYLPSAPLHEDSPLYPEIEGERVNYGY
lpg1148	Lpg1148	YP_095181.1	503	>gi|52841382|ref|YP_095181.1| hypothetical protein lpg1148 [Legionella pneumophila subsp. pneumophila str. Philadelphia 1] [lpg1148] MYMDLGSDNMALSKEIQNKSLRSLIQKYARQLNETDKKLIELINNLAAADDIPLYAQNQNVINLLIKTIKDSQSEHNPDLEGTSYFIYGLITAEMEAQSEINRQRHLMQGRFDETALHLRTERDQMQDHDMTLLMPKSQGRIVVMAVLNRYDSHSANAIIETLASDVFNPEVHYIMIPVGPGHWRGVYLSKPQGGTSDTAYDLELFDPYGPEGAAVLDDYVLDLLNQCGVPKELVNIRHTGPKHPQGDAYSCGDFTCAYSHKKMKE…	in	0					HSPTLFFTLATQERNTNDMADELSSSGPKT
lpg2885	Lpg2885	YP_096879.1	184	>gi|52843080|ref|YP_096879.1| hypothetical protein lpg2885 [Legionella pneumophila subsp. pneumophila str. Philadelphia 1] [lpg2885] MEFFMWDKIKEWYKNNKSYLTMLLIGSAVVGLSVTFLALFFPPVLAAFASISIFGMAPLAFLTSLHLPLAVLTLGCIVTGAAFGAILGGLVAWKQSISIAKHVYSYFGHKQEHQVEINEEDTYRYLMGHLEGEASESFEVEVDEEFNDYTSTDSAEDRPNPLNFSTDSNHQALDGGYEMTELRI	N-in/C-in	2	1				AEDRPNPLNFSTDSNHQALDGGYEMTELRI
lem23	Lem23	YP_095652.1	130	>gi|52841853|ref|YP_095652.1| hypothetical protein lpg1625 [Legionella pneumophila subsp. pneumophila str. Philadelphia 1] [Lem23] MQNEKEVKELIQSDKKKRVTWNDNQNEGQIDEKFLKIGTASTPYKNKLDESIAQLMEEGYSEIEATAITGKSVTPAGMVIYNNPVFYKSKESIDIEKANRYNFFSIKNIGLGIVALAAAATVGLVVSKNS	in	0					YNFFSIKNIGLGIVALAAAATVGLVVSKNS
lem1	Lem1	YP_094144.1	1324	>gi|52840345|ref|YP_094144.1| hypothetical protein lpg0090 [Legionella pneumophila subsp. pneumophila str. Philadelphia 1] [Lem1] MKQLISIIKGQIQQLPIPDLKHLLLSHLKEDAHDLTELFCQQIPAQKNQFSLNHSVPFGLPASLSVLTIFLTYAPNLLHRELSEQLLTMLDSIKETETSVDNQLAERCTRQLNYYSDAKPVLIALKERGAKDLIQILEQADERSLSAFSHLAKDTDLNVLIETFLVKNNKDLDLVNRNHLVQFLRQPDLAGWLTRFLDSLTDESINALSIRLLLSLVSSEKAIEKLKEARVCLAQYPFSIDLHAMRAVFDFYQYELKRDLFSPESHLVM…	in	0					DNTQTFFGEQSKQSIDYNTPAIPSNFESIM
lpg2912	Lpg2912	YP_096905.1	495	>gi|52843106|ref|YP_096905.1| hypothetical protein lpg2912 [Legionella pneumophila subsp. pneumophila str. Philadelphia 1] [lpg2912] MSYSKIDVLERKWSSLEAIVKSYTDPVEYHLSEIKKLMTAEFVVDFSSHAIYLHTEYVHRFTQQLINLRNTSPNDEKLLYIHQLWTDLLNCRNQNPLKIKHHKKLDGECTFNFSLKMMEGKPYGFKEVQILDPNNTAELNKAMGEIKRIDSLAHGANFGDLPFIGDIVLSSMLHYKETICFIAKDKNDEVIGYCWGMMLRDIPAGEKNKVNVFWVMNLAKHPDFYDPNIKVGEALRQHLANTLSKNPDCHFLGYEHVLNHNFHLAI…	in	0					QNDMTPKKWIELISEERQISAQQSSERASI
sidG	SidG	YP_095384.1	974	>gi|52841585|ref|YP_095384.1| protein SidG [Legionella pneumophila subsp. pneumophila str. Philadelphia 1] [SidG] MFLPKGGQKMSRSKDEVLEANDSLFGITVQTWGTNDRPSNGMMNFADQQFFGGDVGHASINMKLPVTDKTKQWIEKYCYSQTYDQFKKVKGNEDKTYEEYLKTAKRLIPVELKTQVTRKAQYDSNGNLVTTHEKAYEQIYFDIDWSWWPGRLQNTEDDMVWEREGKHFEYDEKWKEYLQPEQRVHRGKLGSRKMDYAPTSIIHQRDIPTSELEKITRDHKIHTIEEKLNVVKLLQSKIDEMPHTKMSPSMELMFKNLGINVEKLLDETKDNGVDPTNLEAMREYL…	in	0					EPSMSSTIDEEENIDSEHQIETGTESTMRI
sdjA	SdjA	YP_096515.1	807	>gi|52842716|ref|YP_096515.1| hypothetical protein lpg2508 [Legionella pneumophila subsp. pneumophila str. Philadelphia 1] [SdjA] MFSYLDKLLDGIFGYQKSDTSQLSTSTPPTLTTVPLKQEYFVKIGESETQDLGLLPVVSKRHNQSVPLEEIPFEDTRLELIELYIALLKQCVLDEKLKSIPAQYLISHYLFIKTLAANEGNKGRKDLYLNLSQKVADYLEKNESKIWSMAVECAKTSEYPIVDWIKKHHLHFNFIRAFILDYNKKSLTHNQRAFMQQFRDSAAFFFPDQVYLAWLTQSYEPGSILNPMYRESRSTHYYHANITDNLLLRTRPKQVNFGPQHFFQKGKGP…	in	0					RFWREHKKENQSLEKGFDFDRNTSSSQSPL
lpg0518	Lpg0518	YP_094562.1	282	>gi|52840763|ref|YP_094562.1| hypothetical protein lpg0518 [Legionella pneumophila subsp. pneumophila str. Philadelphia 1] [lpg0518] MTDLRTEIESLIHNGLLPDREYVSAKRFINHYANTNEFWAGLALVGITPIINGLYACYYASRTVWATLRTVGNLLILKPGLALDALKDVGCHLTLSTCLLLMAPIHALTHAVEILTRVISSWFVGQEPRHDLLETGLMAKWANRVSGYQMVNELPSSNYLNKARFFSSYNNAWDCLEQMASPMTSLAKGGFHSLVEALYGVESAIECIVNLAICKPLHAKENFHNLQVHFGLAVSLAVMTPINALVEGIAFMTRLGTTWVSACLKP…	in	0					TRLGTTWVSACLKPEVTETEHENTTAYQFN
lpg0963	Lpg0963	YP_094997.1	413	>gi|52841198|ref|YP_094997.1| hypothetical protein lpg0963 [Legionella pneumophila subsp. pneumophila str. Philadelphia 1] [lpg0963] MRYILPAGALTSLNFLRDDYQSERKVDLDQPPSLIGVPTLFGGTDVIARDKQTKFIKKMIVVLRANLAKEEEITTPEQWEANLTASRVVIAACLYVQSQISSPKNNSALYRLINKDLGITDTNYLDDEDKEICFLAANRVVNSSLSAFSDANAALRKANMKPFTEQEWSDFSKFVSSVSVKKVSTNPYSNYPVTSITQPLFGAAFSYTGATIGYLGGDVISQSSKAMSTKLQITTMVGSSLLMLGTTGPMGVALFSQIIASKLVTA…	N-in/C-out	1		213			LINELKAQLKLQEEKVSEEDSSSSTLLATI
lpg2828	Lpg2828	YP_096823.1	418	>gi|52843024|ref|YP_096823.1| hypothetical protein lpg2828 [Legionella pneumophila subsp. pneumophila str. Philadelphia 1] [lpg2828] MKISELKKLVAELNKEVSPKVTCTNIINLAGNLSEIIEYFEQDEHVGPELIYRIEAVICEFWKLVSLTLPYEEWQSSIQVAPWLILQQSLSKAGLLPTDFHHPILYQRLKERYESFGHSELGVDQLLPLLIRCSRMTGYANKDPQSLDTYPHSPLNKQIEARRPQELAKLKDILCLLRAIFYLIHHCCTIEQLTLIPYLIYFRNPTTDEERRSELAIFNWLTQKPADCLEFFKTNEDYIDTRSFRQISELAPLRPFIPTARSDFIK…	in	0					GFFENLALNEGRLKTLTKTFEMPPYPLLRN
ankF/legA14/ceg31	AnkF/legA14/ceg31	YP_096459.1	921	>gi|52842660|ref|YP_096459.1| ankyrin repeat-containing protein [Legionella pneumophila subsp. pneumophila str. Philadelphia 1] [AnkF/legA14/ceg31] MKDQLAKIFEKYPFVHLDKSGELSIIVPLTGAASISDNFTADETKPIFLYLFGDNTCKSDLERRTFFYGKQKSGGRHSVKPFTELFSNLIHELNGLKSSTEIRVDEQLFLETIIANLNELKEQALAFRKGNPGFEDMRNDFSHSDEIMVSKSEFVVTVYPDRVRQFDLPNVMSLINPGESRYKQLLAQSDINQCLEALSLVQKPAAEGNLDLIADALGKLDADPIDYLCKKDNKDPQALFKAVYEILQKQD…	in	0					ENIKTDSSEKMGEFANNLETLKTEISNKLA
ylfA/legC7	YlfA/legC7	YP_096307.1	425	>gi|52842508|ref|YP_096307.1| inclusion membrane protein A [Legionella pneumophila subsp. pneumophila str. Philadelphia 1] [YlfA/legC7] MATNETELQVLIQHDSKSTITTSSLDSTDKDPKASTGTPEIESASLAQIVDTQKQLSQVKESLESIVDSIAENPSLITRAASAWGELPMWQKVTGGLVLTAPTLAVGLFAHIGVLLVIGGVTGLTYTAGAIVLDDHHTCNVNIAKRLKEGLFGLADLLQITIEALDAIRKKFAEEIEKFKNENLRLTDNIDRLGNEVESLSAQVELYMEIEKMLRKDTNEMEQTVKKLQESTTKQTDLLEKNQKELSKIRKEYEKSQLQLAEK…	in	0					SHGIYSTPKGKVTQPKVEVVEDRQTIALVN
ceg4	Ceg4	YP_094150.1	397	>gi|52840351|ref|YP_094150.1| hypothetical protein lpg0096 [Legionella pneumophila subsp. pneumophila str. Philadelphia 1] [Ceg4] MPKVIIFTDFDGTVTGKSGNETVFTEFYQSLLQGYKKDVEQDYKNTPMKDPIEAQALFEAKYGKYNENFDHDQQDVDFLMSPEAVAFFHEVLKNDDVTVNIVTKNRAEYIKAVFKYQGFSDEEISKLTILESGYKFNDVNSRLNHPTERANRVYILDDSPTDYAEMLRAVKGKGYNEEEIRGYRKNPGEFEWSQYLEDVREMFPPKENSPEEVQLPDEQGDEVSIGEETPVLLQEDNLSRREETATVLSNQPVPSSDFRTLKIMGAFAG…	in	0					PSILSRRTPTKGKEEQCQEEYVLTNPLHNS
ceg9	Ceg9	YP_094300.1	241	>gi|52840501|ref|YP_094300.1| hypothetical protein lpg0246 [Legionella pneumophila subsp. pneumophila str. Philadelphia 1] [Ceg9] MYKNILFFSNFSRMRWNEYDGDRYQSLWEHNKRDIKHTFFGTIANGKDLREVLFQPVTASFSMLVAGAFAQLLVPYSIFMLCMGEAGFAGRTLINYLEITTVALAMPFIALLSTVGRCIATVKCLVEDQYNLAEMVEDKEVKPNKIYLDCAEVNYTFRDENNNQFSRKYYKFQYKMRGLNDELCQGSFTFRDLERAPDNDDFNGKLSSLTLYKYDILDLIKRVHKDKFEEMEDENLIRMSI	N-in/C-in	2	24				YKYDILDLIKRVHKDKFEEMEDENLIRMSI
mavI	MavI	YP_096452.1	204	>gi|52842653|ref|YP_096452.1| hypothetical protein lpg2444 [Legionella pneumophila subsp. pneumophila str. Philadelphia 1] [MavI] MSSVKLCFALFRLYCYWRKLSMGLSAQQKTAIKSYFESNYNLFFGIPTERKEGDLTPNEHVMVLQYLRFYLLKLPIECLEEELVNKQINGDDTVGILLEDFLGNTLSPMNPDAYFHSQKNFIQMGNAEDPAKPEDIIQYLIEVIENMSQQMDHGYLKKESDPRIEKSNSSYASKALKWGLFGGAALAITYAVSKLSDKSHTNSL	in	0					ALKWGLFGGAALAITYAVSKLSDKSHTNSL
lpg2271	Lpg2271	YP_096283.1	216	>gi|52842484|ref|YP_096283.1| hypothetical protein lpg2271 [Legionella pneumophila subsp. pneumophila str. Philadelphia 1] [lpg2271] MPSYNNARLLEKRLQNCDTQLNQFFNGQELSIKFLQQLNQIKYFYNSAFNKTENEDDGLEVVEEYENFISLVSQVKSGQINADKAFETIKDTTESRQADVIIANFFKVCELMFWATAAFFSYVACVSVGIPLTFCDPLLGIAVSLSTFLMAISTASKFLDCFDEFQSLDKINEHDQNQKDTVRFFSKTSNSTSSVRNKEAEVEESSQRLYPNLQTV	in	0					KTSNSTSSVRNKEAEVEESSQRLYPNLQTV
lpg2505	Lpg2505	YP_096512.1	295	>gi|52842713|ref|YP_096512.1| hypothetical protein lpg2505 [Legionella pneumophila subsp. pneumophila str. Philadelphia 1] [lpg2505] MIKGKLMPNSLKDVQKLICDEGITDNVITTLSRLKPFDLAMLKATSDNKVKTLLDSDELKPFWVNKFNKLRLEKDHIFQFRNPDPQSRADFYCGYVLYLAALKEKQKEISSYYDYLNLSFTTFNCFYAAQEILTFLIGACKNDTKRENIDLLYNFVTSQSTQIQEHKTPGCLLLANAYFYLAGFYLSLDLKAESIECYKECWGQLHLAQLLETDSEREIHNAYFNKGLATSNAFGLNSISEIKARCLDLASEALPYPARNVMEANA…	in	0					AVKTFENRFKDSMSTAGKDDERSITRPIIL
lpg2745	Lpg2745	YP_096748.1	655	>gi|52842949|ref|YP_096748.1| hypothetical protein lpg2745 [Legionella pneumophila subsp. pneumophila str. Philadelphia 1] [lpg2745] MLVGSIWFIKDRLQTLMLVQDIRRFLDELRESKTILPCDKRLSAILQEHFSHRENHEELTSNDIQFVLQCFSERWIADSECDYLLYPSQANQVWIKLAHEIEPFTDKNYLQILLPHVTNQFDFNNLTPLTETVRLENFYLGYDGKTLYRKRGLCEHLLDNQFELSTCRTLKTKQCEVMTIEELTRLYKGKYCNGEFSIDKEKFDNFWDFLYKKTFPRMQSRGEIPLEVLPHLLMLIESYYHLKNSGADFKLFTAEIHKFFKILYQF…	in	0					RNISRPILTVAEIEEAQQSARVIDYIGAPT
ravP	RavP	YP_095185.1	318	>gi|52841386|ref|YP_095185.1| hypothetical protein lpg1152 [Legionella pneumophila subsp. pneumophila str. Philadelphia 1] [RavP] MALIYQGYAQQKKYWPASNTLEKIEKKIKLSTHKPILILEKVMYTKRDNHLLINKEEEQEENQKTVFVPQTNSLALPETQSYFCTAEQCSLNNPYAPAQGYTRPDSLHFKTTPINSEIYEQVFKVSEETVKTETQFANRAPGHLEKEENRSGDWSGFIPDELYQMMMEAAKQGIFVSFLLTLTDEIINDYLKNHHYSQQQINWISQGIRALTLIAIGTSPGIALGLPISTLLLIEQLGFDKTNVNYLTTSSVVAWGLLSSPFNLLNTSL…	out	0					YQLVRNRFFSSKPEKEELEQENILQKTIQQ
lpg2884	Lpg2884	YP_096878.1	245	>gi|52843079|ref|YP_096878.1| hypothetical protein lpg2884 [Legionella pneumophila subsp. pneumophila str. Philadelphia 1] [lpg2884] MTLKQFATGVFYLPAAVFSGLTNLFLGSYAKDKRGNYIQDEDGNYVRNRGLIGLTLDAVKYLGTSVANFISSHQKAISVAFWSSLVVAGAAALTVAFWPAALAAVVNFSVFGVSIASVVGAGYAAQVAATAGVAAALTSTGVYLGATVVNAFNALRECISNLRSKKPSSNPEFTPVNDETFEEVRRNQFSGLSKGSEQQQTVQLSSSSSEEEEPVHTTKVFAQPKDVTPEVVENPTSTVSLTGSK	in	0					HTTKVFAQPKDVTPEVVENPTSTVSLTGSK
lpg0260	Lpg0260	YP_094314.1	132	>gi|52840515|ref|YP_094314.1| hypothetical protein lpg0260 [Legionella pneumophila subsp. pneumophila str. Philadelphia 1] [lpg0260] MFGFFSDYKQYITLRNFAVVYNGLTGLAVLYSLWSNPEADPSEYAIDISIHALTAITLMCKQAPESVKAVAMALNTYRGFDALFKAITSLPSTIPGIANAVDVLNHRFNFKELEKLGNEETVETRSAVQHTM	N-in/C-in	2	13				VLNHRFNFKELEKLGNEETVETRSAVQHTM
mavE	MavE	YP_096353.1	208	>gi|52842554|ref|YP_096353.1| hypothetical protein lpg2344 [Legionella pneumophila subsp. pneumophila str. Philadelphia 1] [MavE] MTRFIMLSFVTGYRKSISCNRFSRNVVSPYFFMRTIIMTRFERNFLINSLMFLETILSVDKKLDDAIHHFTQGQYENPRYQINSRITNADDWSKEDKLKFTSAIAEAIALVSEKYENPTSETTEQIQSARNILLDNYVPLLTANTDPENRLKSVRENSSQIRKELIAKLKDEVPYKSQFENPYVLFPFVAATVAVAATAASVLFGNKP	in	0					FENPYVLFPFVAATVAVAATAASVLFGNKP
lpg2879	Lpg2879	YP_096873.1	583	>gi|52843074|ref|YP_096873.1| hypothetical protein lpg2879 [Legionella pneumophila subsp. pneumophila str. Philadelphia 1] [lpg2879] MLQESIMKWFSSVVNGVKTIGSSLWEGSKWVWNNASLSKITTGVFSYTANTTFQVLEQAIALRDAVPTLVNNPQAKKIAYGMGYILVNDVLPLVALNFANNTAQNYFGEGYDEDASWYAPYSLFLSGLALTNYLVKAYTWRQGVQTVAHVAVLDSLGPSSFNSNKKSLPPSICDELDCNYKRKIKGWGREPLVLMGNDALTYGVSLIPYVGEPLSQVLRVYFNGRYIIRLTTPELCERHKYLAMKPESVLGFGLTFEATSMLMDKA…	in	0					ISPDSLFSTRRRRVNPDQEKVAITELSMTK
lpg2692	Lpg2692	YP_096697.1	176	>gi|52842898|ref|YP_096697.1| hypothetical protein lpg2692 [Legionella pneumophila subsp. pneumophila str. Philadelphia 1] [lpg2692] MPTTFEDKSSKVPSLKSLAANVIQKTNANLFFRLHSLETPPEIKKGFIDKELEALTHELTEDYQTKVEARNEKIEECSSNLSSNECFVKCSAFTLTTLMAGVHVGIYYILKAAAVDPSTQIAYISSIPATICFSMCVGVCLNRQITKCLSSCFTPSVPDKITVDLDELGRQSHVSP	N-in/C-in	2	10				KCLSSCFTPSVPDKITVDLDELGRQSHVSP
legC6	LegC6	YP_095617.1	672	>gi|52841818|ref|YP_095617.1| hypothetical protein lpg1588 [Legionella pneumophila subsp. pneumophila str. Philadelphia 1] [LegC6] MSHSKREQNPIARNLSDFRQVATLLNNEGLVVTEHNYKKVQALLNRYKELATFIDQNQSKLNGKQIGELNQIRLIISPEERREIRKSVTRIENGIKNREERIKEEYTRIEKQQAKAREVVQVLWPQLQKAAKKFINSGIANMEELLKEYKDLRNELYNHALNLPTQERKQKNQEMAELSRLVNIHESKLYEEINRARNVIEAAVTQAQKNVDSMSLLQMVRLMLPKLKDADILKIAQKAGVLSLQDTTTSEHGANLDKLVVREQPLEK…	in	0					FFATTRAKSAEAVEKAESELELNQLGSLPK
cegC2	CegC2	YP_094180.1	1102	>gi|52840381|ref|YP_094180.1| hypothetical protein lpg0126 [Legionella pneumophila subsp. pneumophila str. Philadelphia 1] [CegC2] MTPLFPTQGPITIRQGIGGSCYLLSSLDCILNLGADGEQLIKSLFTQTEDGKVIVRIKRHEALKDNLQKNKMTGKYTHYVDELNNEDVFEISPERLKEIDNQYGGVKSNSLAIKILERLVSYYYAGDWSNTDPLASVVAHDIPDRIAGFTSTAFLGKFFGIQAEDIPYSKLDDIIKLKLMNPDEPVYISMSYGKVDSFGKFHGRHALRIDKIIPKGSGNYDFVLINPHDNSKTETYKLDDLNKRNCRFCLFNTSIHRASLTKKLLTLS…	in	0					GRWRLFPVPTESEKIVKDFSLSMQPLSVSA
legA1	LegA1	YP_096424.1	368	>gi|52842625|ref|YP_096424.1| ankyrin repeat-containing protein [Legionella pneumophila subsp. pneumophila str. Philadelphia 1] [LegA1] MCNLTIHNIENYENDPQLRLIPWILWENLFQHFISANELSLMTLSYKEAIHIFLPGTKNMEQVRQLLCLYYAHYNRNAKQLWSDAHKKGIKSEVICFVAAITGCSSALDTLCLLLTSDEIVKVIQAENYQAFRLAAENGHLHVLNRLCELAPTEIMAMIQAENYHAFRLAAENGHLHVLNRLCELAPTEATAMIQAENYYAFRWAAVGRGHHNVINFLLDCPVMLAYAEIHEFEYGEKYVNPFIARHVNRLKEMHDAFKLSNP…	in	0					LSIPSVLALTKANNYYINETGGRLDLRAVA
legL2	LegL2	YP_095629.1	428	>gi|52841830|ref|YP_095629.1| hypothetical protein lpg1602 [Legionella pneumophila subsp. pneumophila str. Philadelphia 1] [LegL2] MRVELFNPSIKKIIVKLSQLKGLWIVQLNLSKNRLSEKKFTDLAVLLSMLKAFGVTYLNLHFNNLGQKTGTELVALFKILKDSGISRLSLSANELYQKTGTELATLLTALSDSDIIQLDLSCNWLGQRQDAELIELFKAWSSTPIIDLDLTNNDLGKKSGIVLSEMFRALKVSSISHLGLRNNDLYQRTGAEFSSLLSAIKDSPVTHLDLSDNGLHLMVAAAFETLFDALKDSSVTHLNLCRNGIGHLDMFQMTAMFCSLQCTGVTHL…	in	0					VASNNLRFAREVQKLLPDEVTERIVKNILG
cegC1	CegC1	YP_094067.1	525	>gi|52840268|ref|YP_094067.1| hypothetical protein lpg0012 [Legionella pneumophila subsp. pneumophila str. Philadelphia 1] [CegC1] MNTTEHTELGNGLLMDKIEGNPYLRIDEFGVLHLRLQRFGENNLPEPMELEMSAGEIIAMAGDYFTQANWTMDLDLPKCELFNSPAELGKHLIRKPIDPKEENALITAYNNLAAPDVTRKEIDRIYSINNANYVPFSPTLNFYAQQLMYYFRVKDYGEMLVRNQTHFTPWSIRVYILGHAIALRYARLSYELKQLATDRNYQSDNPDLSTLKISLQNKNETLSSNTLLDLANRYHAQAYSIELFTFHYYSDHFATGHMSMIGDLRVVL…	in	0					DGLKKHSILAAKQTHSAIQEEEEVRLNLGV
lpg1666	Lpg1666	YP_095693.1	467	>gi|52841894|ref|YP_095693.1| hypothetical protein lpg1666 [Legionella pneumophila subsp. pneumophila str. Philadelphia 1] [lpg1666] MLKFVIYLSSRVQPMGKKAYIIGMGPAGLASALALLVKGYSVELIDRRSEDDVFSRKQGVFLKDDTIRDFFALSQLASKGYSLEFKDNFICKLIRPIDESNLQLSAEDQLDLAFFELIEKERTVIPIAELQRYQYSKLKYIYDKGGFTFQDEEDPYTVKFNNAEQQLIFHLGDTQIAKVDAENQKLTLDHNGSIQNHSFDLLVDASGKTSKSFTQLWNSQNPEFAIGYEKLDNPDHNAFGVMYLSINNPPLAMIANPVLSPTEGTS…	in	0					QLEKQLDLSRQELELKQRELESIQQQCSFY
lpg2223	Lpg2223	YP_096235.1	407	>gi|52842436|ref|YP_096235.1| hypothetical protein lpg2223 [Legionella pneumophila subsp. pneumophila str. Philadelphia 1] [lpg2223] MVDEKNYFLKIDFARQRIIDLPAGEFKYYLYILLESIKSQNVPSRHEFLAVLLKLLDTLYKLKELKTSNFLDNQCPSSQLLKELMLHLCELQQVAKTHHFTAQVMVVLLHIGGIISAVALSVVGGLLGGILGFVNGLCEYKPVIGFLVGTFTGTVLGGLFGFRAPKKLFKNEIQRQIKFGLDGLGESLDNIKQEYSSSMFGPNKIKPFSFYLGQVETEIKQLFNDDSEYEEFLNHKIDYEINSFLASFIGESLLHGCVGHHAYIKI…	N-in/C-in	2	10				FFQTTSSVRTHKEKMPGHSNDLSMNSLLPQ
legN	LegN	YP_096724.1	343	>gi|52842925|ref|YP_096724.1| cNMP binding domain-containing protein [Legionella pneumophila subsp. pneumophila str. Philadelphia 1] [LegN] MDDTTFLSTKEKILEIKPLMESAFGNILGYQELENMLAICTLVPFSNNQILFHQGDRIKGIYIIIKGTVDLIARTLGKGITKIETCLASDFLGETSFLLNEPSATSAVAKDNVTCLFIPSAYFELMPAFSPEAKYKIMKAIGYQACGRLKQLHDKIIDFISHSDMQSLSFLGRVIQTFTQPKIHTLDESGVDKDQIYKKTLFNSFTQDETDELLEHAIPLTANKNCVLIHENETIPVCYIVIYGAVQSNVIQNSKIAKL…	in	0					LFNLICGSIISLARSLKKLDVRLNIEKYNQ
sidB	SidB	YP_095669.1	417	>gi|52841870|ref|YP_095669.1| protein SidB [Legionella pneumophila subsp. pneumophila str. Philadelphia 1] [SidB] MAKIYNAPKPKYSGWEWFKFIAIRTVFPPVLLWDLIKIGANKLLGEWVSGLVLPAQNENFDDLAISDDTVSNYNEDDLICEKHDVITHDGAHLDTFEVRHRSQESIDPKYQKYIINLVGNGMCYEHIIDDIKEDSKALKANVIGFNLRGVGQSTGKAKSSEDLVADGIAQVQRLLDQGVSPQNITLKGHSLGAGVASLVAQHFHQLGQPINLFNSRSFSTITNFLVGHMRLERDEIGRAIGHKDSTVGTILGWLAKPFIKFGVALAKWEINAGSAFKSVPEAYKD…	in	0					RSGKSAQTFFREFVQRTEADHAVKSIPEIN
lpg2637	Lpg2637	YP_096642.1	403	>gi|52842843|ref|YP_096642.1| hypothetical protein lpg2637 [Legionella pneumophila subsp. pneumophila str. Philadelphia 1] [lpg2637] MFLTINDLQSQVQLAKKRLYALAKNWLDTQKEAINSKDKANWLNAFQASTKEAMQEQLKATGFPLIRNAILVNQSEDELPQHSLEQSSSLIHSENFPEQFNSRTVPRVIYVCHSGENNQVIKRLCQLTTLMEQLHTLEELTFEVQTNVHFRGLNLAYRMARSINKEWRDVEKGRETVEYYAERLQIAEKQYKLASDFCHECLGIYKEQLDARIMYFNESLNFFVECLVAAFSSVKDDRYWLTKFLLPSLPWHSMLNEVATWLFTTN…	in	0					FIKGNQSQEPRITDDEKPLIEASNYSNGLH
sidH	SidH	YP_096824.1	2225	>gi|52843025|ref|YP_096824.1| protein SidH [Legionella pneumophila subsp. pneumophila str. Philadelphia 1] [SidH] MKRTIETYIIYLKEDLKIADTCKTIKDGLLKSITDKTHFSEELATYFERDNPNAPFKVNTTDPTQVAVLKKLLNALENAEKSFRAIENIDISRDRYTAMIAKDAVMVSYKAVHEIYAALQLINHSNSDIQDIVGPHIQKLLPQMALASKALGNFAPEHPEESAGAVLAGVVNMLPTEKPTESESLGKLSNLIFELPHYFEELQKLIATGASGIATKSITSAEDYQSAMIKKANETKYYFEQLSSKSGLLAIPSYLSIVKRLIAHSTDLVNAGAPLTKQAYLDAVA…	in	0					QNIKGPEPVATPMETPENEAPLVNANITRF
Reference
Hallgren, J. et al. DeepTMHMM predicts alpha and beta transmembrane proteins using deep neural networks. (2022) doi:10.1101/2022.04.08.487609.
Krampen, L. et al. Revealing the mechanisms of membrane protein export by virulence-associated bacterial secretion systems. Nat Commun 9, 3467 (2018).
