# Supplementary material for: The T4bSS of Legionella features a two-step secretion pathway with an inner membrane intermediate for secretion of transmembrane effectors
Source: PLoS Pathog. 2024 Nov 15;20(11):e1012118. doi: 10.1371/journal.ppat.1012118 (PMC11602083; doi:10.1371/journal.ppat.1012118)
Supplement: S5 Table — (XLSX) [file ppat.1012118.s005.xlsx]

## Sheet: Sheet1
S5 Table: Strains, Plasmids, Primers
A. Bacterial strains
Legionella strains	Genotype	Reference	Construction note
LP01	Legionella pneumophila serogroup 1, Lp01 rpsL	Berger and Isberg 1993	provided from Hiroki Nagai
MIBL1002	LP01 ∆dotO	Chetrit et al. 2018	provided from Hiroki Nagai
MIBL1009	LP01 ∆icmS rpsL	Coers et al. 2000	provided from Craig Roy
MIBL1012	LPO1 ∆icmW rpsL	Zuckmann et al. 1999	provided from Craig Roy
MIBL1011	LP01 ∆dotG	This study
MIBL1014	Lp01 chromosomal deletions of three loci: icmX–dotA, dotB–dotD, and icmT–dotU	Kubori et al. 2014	provided from Craig Roy
MIBL1015	LP01 dotM R196E/R197E	Meir et al. 2018	provided from Craig Roy
MIBL	LP01 ∆dotB	Chetrit et al. 2018	provided from Craig Roy?
E. coli strains	Genotype	Reference	Construction note
CR14	Sup E44, ΔlacU169 (ΦlacZΔM15), recA1, endA1, hsdR17, thi-1, gyrA96, relA1, λpir phage lysogen	Zuckman, Hung and Roy, 1999	provided from Craig Roy
CR19	MT607 E. coli containing plasmid pRK600; ColE1 replicon with RK2 transfer genes	Zuckman, Hung and Roy, 1999	provided from Craig Roy
B. Plasmids
Plasmid	Description	Reference	Construction note
pxDC61	broad range expression plasmid	pXDC61 was a gift from Howard Shuman (Addgene plasmid #21841; http://n2t.net/addgene:21841; RRID:Addgene_21841)
pMIB6828	pxDC61, HiBiT-2HALegC2	This study	made by Gibson assembly of pxDC61 with gib_uni_pxDC61_f + gib_uni_pxDC61_r and pMIB6821 with gib_pxDC61_Hibit_f + gib_pxDC61_LegC2_r
pMIB6829	pxDC61, HiBiT-2HALegC3	This study	made by Gibson assembly of pxDC61 with gib_uni_pxDC61_f + gib_uni_pxDC61_r and pMIB6816 with gib_pxDC61_Hibit_f + gib_pxDC61_LegC3_r
pMIB6830	pxDC61, HiBiT-2HASidF	This study	made by Gibson assembly of pxDC61 with gib_uni_pxDC61_f + gib_uni_pxDC61_r and pMIB6820 with gib_pxDC61_Hibit_f + gib_pxDC61_SidF_r
pMIB6841	pxDC61, HiBiT-2HASidM	This study	made by Gibson assembly of pxDC61 with gib_uni_pxDC61_f + gib_uni_pxDC61_r and pMIB6816 with gib_pxDC61_Hibit_f + gib_pxDC61_SidM_r
pMIB6848	pxDC61, HiBiT-2HACeg4	This study	made by Gibson assembly of pxDC61 with gib_uni_pxDC61_f + gib_uni_pxDC61_r and pMIB6819 with gib_pxDC61_Hibit_f + gib_pT12_Ceg4_r
pMIB7196	pxDC61, HiBiT-2HARalF	This study	made by Gibson assembly of pxDC61 with gib_uni_pxDC61_f + gib_uni_pxDC61_r and pMIB7193 with gib_pxDC61_Hibit_f + gib_pT12_RalF_r
pMIB6855	pxDC61, HiBiT-2HALegC2Δc30	This study	made by Gibson assembly of pMIB6828 with gib_uni_pxDC6_f + gib_pxDC61_LegC2-30aa_r
pMIB7198	pxDC61, HiBiT-2HALegC3Δc30	This study	made by Gibson assembly of pMIB6829 with gib_uni_pxDC6_f + gib_pxDC61_LegC3dc30_r
pMIB7197	pxDC61, HiBiT-2HASidFΔc30	This study	made by Gibson assembly of pMIB6830 with gib_uni_pxDC6_f + gib_pxDC61_SidFdc30_r
pMIB7199	pxDC61, HiBiT-2HACeg4Δc30	This study	made by Gibson assembly of pMIB6848 with gib_uni_pxDC6_f + gib_pxDC61_Ceg4dc30_r
pMIB6860	pxDC61, HiBiT-2HASidMΔc30	This study	made by Gibson assembly of pMIB6841 with gib_uni_pxDC6_f + gib_pxDC61_SidM-30aa_r
pMIB7651	pxDC61, HiBiT-2HARalF2Δc30	This study	made by Gibson assembly of pMIB7196 with gib_uni_pxDC6_f + gib_pxDC61_RalFdc30_r
pMIB7895	pxDC61, HiBiT-2HASidFΔTMS1ΔTMS2	This study	made by Gibson assembly of pMIB6830 with gib_uni_SidFC_f + gib_SidFC_SidF760_r
pMIB7909	pxDC61, HiBiT-2HASidFΔTMS1ΔTMS2Δc30	This study	made by Gibson assembly of pMIB7895 with gib_uni_pxDC6_f + gib_pxDC61_SidFdc30_r
pMIB7676	pxDC61, HiBiT-2HASidFΔTMS2	This study	made by Gibson assembly of pMIB6830 with gib_SidFTMS1_SidF_f + gib_uni_SidFTMS1_r
pMIB7893	pxDC61, HiBiT-2HASidFTMS1-HiBiT-TMS2	This study	made by Gibson assembly of pMIB6830 with gib_Hibit-GSSG_SidFTMS2_f + gib_GSSG-Hibit_SidFTMS1_r
pMIB7897	pxDC61, HiBiT-2HASidFTMS1-ubiquitinE3GE13G-TMS2	This study	made by Gibson assembly of pMIB56992 with gib_SidFTMS1_UbiE3GE13G_f + gib_GSSG-SidFTMS2_Ubiquitin_r and pMIB7893 with gib_uni_GSSG-SidFTMS2_f + gib_uni_GSSG-SidFTMS1_r
pMIB7679	pxDC61, LepBHiBiT	This study	made by Gibson assembly of pxDC61 with gib_uni_pxDC61_f + gib_uni_pxDC61_r and pMIB7573 with gib_pxDC61_LepB_f + gib_pxDC61_Hibit_r
pMIB7680	pxDC61, YidCHiBiT	This study	made by Gibson assembly of pxDC61 with gib_uni_pxDC61_f + gib_uni_pxDC61_r and pMIB7572 with gib_pxDC61_YidC_f + gib_pxDC61_Hibit_r
pMIB7708	pxDC61, SidFHiBiT	This study	made by Gibson assembly of pMIB6814 with gib_Hibit_SidFc30_f + gib_Hibit_SidF_r
pMIB7709	pxDC61, LegC3HiBiT	This study	made by Gibson assembly of pMIB6815 with gib_Hibit_LegC3c30_f + gib_Hibit_LegC3_r
pMIB7714	pxDC61, SidFΔTMS2HiBiT	This study	made by Gibson assembly of pMIB7708 with gib_SidFTMS1_SidF_f + gib_uni_SidFTMS1_r
pMIB7715	pxDC61, LegC3ΔTMS2HiBiT	This study	made by Gibson assembly of pMIB7709 with gib_LegC3TMS1_LegC3_f + gib_uni_LegC3TMS1_r
pMIB7703	pxDC61, IcmSWFLAG	This study	made by Gibson assembly of pxDC61 withgib_uni_pxDC61_f + gib_uni_pxDC61_r and gib_pxDC61_IcmS_f + gib_pxDC61_FLAG_r from synthesized oligonucleotide “IcmSW-3FLAG”
psr47SΔdotG	suicide plasmid for the deletion of DotG	provided from Craig Roy
C. Primers
Primer name	Sequence 5'-3'
gib_uni_pxDC61_f	GCTTGGCTGTTTTGGCGGATG
gib_uni_pxDC61_r	ATGTATATCTCCTTCTGAATTCTGTTTC
gib_pxDC61_Hibit_f	GGAAACAGAATTCAGAAGGAGATATACATATGGTGAGCGGCTGGCGG
gib_pxDC61_LegC2_r	CTTCTCTCATCCGCCAAAACAGCCAAGCTTAACCTGTGAGAGTTTGAGTTG
gib_pxDC61_LegC3_r	CATCCGCCAAAACAGCCAAGCTTTACGCTATCTCATTAACTGTTTC
gib_pxDC61_SidF_r	CTTCTCTCATCCGCCAAAACAGCCAAGCTTAGAAGTTTACTGGCGTGG
gib_pxDC61_SidM_r	CTTCTCTCATCCGCCAAAACAGCCAAGCTTATTTTATCTTAATGGTTTGTCTTTC
gib_pT12_Ceg4_r	CATCCGCCAAAACAGCCAAGCTCTATGAATTATGGAGTGGATTAG
gib_pT12_RalF_r	CTCTCATCCGCCAAAACAGCCAAGCTTAAAATTTTAATTGTCTACC
gib_pxDC61_LegC2-30aa_r	CATCCGCCAAAACAGCCAAGCTTAACCAAGTACTTTTGCATTACTATATG
gib_pxDC61_LegC3dc30_r	CATCCGCCAAAACAGCCAAGCTTATAATGATGGATCACTGGATTGGG
gib_pxDC61_SidFdc30_r	CTTCTCTCATCCGCCAAAACAGCCAAGCTTATTCAAACTCTTGTTTTGGAGTGGATTG
gib_pxDC61_Ceg4dc30_r	CTTCTCTCATCCGCCAAAACAGCCAAGCCTAGAAATGACCAACCGGATGAATATTG
gib_pxDC61_SidM-30aa_r	CATCCGCCAAAACAGCCAAGCTTATAACCCTAAAAGCTGGGTTGTTAAC
gib_pxDC61_RalFdc30_r	CTTCTCTCATCCGCCAAAACAGCCAAGCTTAAATGAGTTTTTTCTGGTTATCATATGC
gib_uni_SidFC_f	GGTACCGCTATTGATGCTATTAATAACAAG
gib_SidFC_SidF760_r	CTTCTTCTATCTTGTTATTAATAGCATCAATAGCGGTACCTGCTTTAATTTTTGTACCCATATTTTTGG
gib_SidFTMS1_SidF_f	CTTACTTTGCTATTCCCTCCGGCAGGCGGTACCGCTATTGATGCTATTAATAAC
gib_uni_SidFTMS1_r	GCCTGCCGGAGGGAATAGC
gib_Hibit-GSSG_SidFTMS2_f	GAGCGGCTGGCGGCTGTTCAAGAAGATTAGCGGAAGCAGCGGAGCAGGCTTGGCTGTGGCC
gib_GSSG-Hibit_SidFTMS1_r	CTTCTTGAACAGCCGCCAGCCGCTCACTCCGCTGCTTCCCGGAGGGAATAGCAAAGTAAGG
gib_SidFTMS1_UbiE3GE13G_f	GCTATTCCCTCCGGGAAGCAGCGGACAGGGCTTTGTGAAGACCC
gib_GSSG-SidFTMS2_Ubiquitin_r	CAGCCAAGCCTGCTCCGCTGCTTCCTCCACCGCGGAGGCGCAAC
gib_uni_GSSG-SidFTMS2_f	GGAAGCAGCGGAGCAGGC
gib_uni_GSSG-SidFTMS1_r	TCCGCTGCTTCCCGGAGG
gib_pxDC61_lepB-Leg_f	GAAACAGAATTCAGAAGGAGATATACATATGCTTAAAATTGAGGATATTGAATTTATG
gib_pxDC61_Hibit_r	CTTCTCTCATCCGCCAAAACAGCCAAGCTTAGCTAATCTTCTTGAACAGCC
gib_pxDC61_YidC-Leg_f	GGAAACAGAATTCAGAAGGAGATATACATATGGATATACGACGTATAGTTTTATATATGG
gib_Hibit_SidFc30_f	GCGGCTGGCGGCTGTTCAAGAAGATTAGCGGAAGCGGAAAACCCAAAGATATGACCTCGAAAG
gib_Hibit_SidF_r	CTAATCTTCTTGAACAGCCGCCAGCCGCTCACTCCGCTTCCTTCAAACTCTTGTTTTGGAGTGGATTG
gib_Hibit_LegC3c30_f	GCGGCTGGCGGCTGTTCAAGAAGATTAGCGGAAGCGGATCCACGCATTCAGAAGAGAGCG
gib_Hibit_LegC3_r	CTAATCTTCTTGAACAGCCGCCAGCCGCTCACTCCGCTTCCTAATGATGGATCACTGGATTGGG
gib_SidFTMS1_SidF_f	CTTACTTTGCTATTCCCTCCGGCAGGCGGTACCGCTATTGATGCTATTAATAAC
gib_uni_SidFTMS1_r	GCCTGCCGGAGGGAATAGC
gib_LegC3TMS1_LegC3_f	CTTTATATTTTGGTCTCAGCGCCTCCACATTCCAATGAATCAGCTATTAAATC
gib_uni_LegC3TMS1_r	TGGAGGCGCTGAGACCAAAATATAAAG
gib_pxDC61_IcmS_f	GGAAACAGAATTCAGAAGGAGATATACATATGGAGCGAGATATTAGCAAGTG
gib_pxDC61_FLAG_r	CTTCTGCGTTCTGATTTAATCTGTATCAGTTACTTGTCATCGTCATCCTTG
