# Supplementary material for: The T4bSS of Legionella features a two-step secretion pathway with an inner membrane intermediate for secretion of transmembrane effectors
Source: PLoS Pathog. 2024 Nov 15;20(11):e1012118. doi: 10.1371/journal.ppat.1012118 (PMC11602083; doi:10.1371/journal.ppat.1012118)
Supplement: S6 Table — (XLSX) [file ppat.1012118.s006.xlsx]

## Sheet: Fig 1D
S6 Table: Statistics, p-values
	IMPs	peripheral IMPs	cytoplasmic proteins	TMD-effectors	soluble effectors
IMPs	-	-	-	-	-
peripheral IMPs	0.0001	-	-	-	-
cytoplasmic proteins	0.0001	0.8171	-	-	-
TMD-effectors	0.027311	0.001623	0.0001	-	-
soluble effectors	0.0001	0.896554	0.161773	0.000319	-
data normal distributed
--> One-way Anova (Tukey-test)

## Sheet: Fig 1G
	IcmS IcmSW overexpression	IcmW IcmSW overexpression
IcmS wt	0.02353	-
IcmW wt	-	0.04255
data normal distributed
--> T-test

## Sheet: Fig 1H
	IMPs	peripheral IMPs	cytoplasmic proteins	TMD-effectors	soluble effectors
IMPs	-	-	-	-	-
peripheral IMPs	0.0001	-	-	-	-
cytoplasmic proteins	0.0001	1	-	-	-
TMD-effectors	0.00398	0.01777	0.00407	-	-
soluble effectors	0.0001	0.99083	0.97765	0.00268	-
--> One-way Anova (Tukey-test)

## Sheet: Fig 1I
	LegC2 IcmSW overexpression	LegC3 IcmSW overexpression
LegC2 wt	0.657	-
LegC3 wt	-	0.07452
data normal distributed
--> T-test

## Sheet: Fig 2D 
	LepB	YidC	Hibit-SidF	SidF-Hibit	SidFdTMS2-Hibit	Hibit-LegC3	LegC3-Hibit	LegC3dTMS2-Hibit
LepB	-	-	-	-	-	-	-	-
YidC	0.0002	-	-	-	-	-	-	-
Hibit-SidF	0	0.2373	-	-	-	-	-	-
SidF-Hibit	0.0157	0.102	0.0176	-	-	-	-	-
SidFdTMS2-Hibit	0.1096	0.0146	0.0013	0.1902	-	-	-	-
Hibit-LegC3	0.0031	0.2237	0.0681	0.2934	0.077	-	-	-
LegC3-Hibit	0.0033	0.4571	0.2269	0.1848	0.0439	0.2853	-	-
LegC3dTMS2-Hibit	0.2339	0.0027	0.0003	0.083	0.2944	0.0245	0.0168	-
data not normal distributed
--> Kruskal-Wallis (Dunn-test)

## Sheet: Fig 2G
SidM
	ddotB	ddotG	ddotO	dT4SS
ddotG	0.3693
ddotO	0.4258	0.4033
dT4SS	0.1286	0.233	0.1523
wt	0.0003	0.0001	0.0002	0
data not normal distributed
--> Kruskal-Wallis (Dunn-test)
LegC2
	ddotB	ddotG	ddotO	dT4SS
ddotG	0.5537
ddotO	0.4785	0.5158
dT4SS	0.0464	0.0461	0.0438
wt	0.0025	0.0031	0.0028	0
data not normal distributed
--> Kruskal-Wallis (Dunn-test)
LegC3
	ddotB	ddotG	ddotO	dT4SS
ddotG	0.3181
ddotO	0.3691	0.0418
dT4SS	0.2847	0.1324	0.1752
wt	0.0006	0.0031	0.0028	0
data not normal distributed
--> Kruskal-Wallis (Dunn-test)

## Sheet: Fig 2H
SidM
	dT4SS	SidMdc30
SidMdc30	0.0081
wt	0	0.0121
data not normal distributed
--> Kruskal-Wallis (Dunn-test)
RalF
	dT4SS	RalFdc30
RalFdc30	0.0399
wt	0	0.0047
data not normal distributed
--> Kruskal-Wallis (Dunn-test)
LegC2
	dT4SS	LegC2dc30
LegC2dc30	0.0533
wt	0.0001	0.0159
data not normal distributed
--> Kruskal-Wallis (Dunn-test)
LegC3
	dT4SS	LegC3dc30
LegC3dc30	0.0899
wt	0.0109	0.1348
data not normal distributed
--> Kruskal-Wallis (Dunn-test)
Ceg4
	dT4SS	Ceg4dc30
Ceg4dc30	0.0094
wt	0.0111	0
data not normal distributed
--> Kruskal-Wallis (Dunn-test)
SidF
	dT4SS	SidFdc30
SidFdc30	0.0988
wt	0.0002	0.0822
data not normal distributed
--> Kruskal-Wallis (Dunn-test)

## Sheet: Fig 2I
	SidF
SidFdTMS2	0.05
data normal distributed
--> Wilcox-Test

## Sheet: Fig 2J
	SidF (dT4SS)	SidFdTMS2 (wt)
SidFdTMS2 (wt)	0.0109
SidF (wt)	0	0.0142
data not normal distributed
--> Kruskal-Wallis (Dunn-test)

## Sheet: Fig 3B
SidM
	dicmS	dicmW	DotM1	dT4ss
dicmW	0.0811
DotM1	0.0443	0.0011
dT4ss	0.0036	0.0913	0
wt	0.0105	0.0001	0.265	0
data not normal distributed
--> Kruskal-Wallis (Dunn-test)
RalF
	dicmS	dicmW	DotM1	dT4ss
dicmW	0.1897
DotM1	0.0147	0.0014
dT4ss	0.0079	0.0551	0
wt	0.009	0.0008	0.4078	0
data not normal distributed
--> Kruskal-Wallis (Dunn-test)
LegC2
	dicmS	dicmW	DotM1	dT4ss
dicmW	0.4001
DotM1	0.0287	0.0244
dT4ss	0.0284	0.0355	0.0008
wt	0.0027	0.0015	0.3754	0
data not normal distributed
--> Kruskal-Wallis (Dunn-test)
LegC3
	dicmS	dicmW	DotM1	dT4ss
dicmW	0.489
DotM1	0.0018	0.0014
dT4ss	0.0879	0.096	0.0001
wt	0.0291	0.0259	0.1967	0.0012
data not normal distributed
--> Kruskal-Wallis (Dunn-test)
SidF
	dicmS	dicmW	DotM1	dT4ss
dicmW	0.2357
DotM1	0.1263	0.0389
dT4ss	0.0361	0.1127	0.0006
wt	0.004	0.0005	0.0436	0
data not normal distributed
--> Kruskal-Wallis (Dunn-test)
Ceg4
	dicmS	dicmW	DotM1	dT4ss
dicmW	0.2973
DotM1	0.0325	0.0113
dT4ss	0.0142	0.0399	0
wt	0.0012	0.0002	0.0963	0
data not normal distributed
--> Kruskal-Wallis (Dunn-test)

[truncated: 3 more sheets: Fig 3C, Fig 3D, Fig 4C]
